# Supplementary material for: Save the tree of life or get lost in the woods
Source: Biol Direct. 2010 Jul 1;5:44. doi: 10.1186/1745-6150-5-44 (PMC2910001; doi:10.1186/1745-6150-5-44)
Supplement: Additional file 1 — E. coli data Columns A-E of additional file 1 are taken directly from supplemental material of [10]. The universal core proteins are defined in [7]. The Enterobacteriaceae genomic core was defined in [19]. All COG annotations were taken from the STRING database [21]. All inconsistency scores were taken from [22]. [file 1745-6150-5-44-S1.XLS]

## Sheet: ecoliSupplement2
SwissProt ID	SwissProt accession	Protein description	emPAI-derived copy no/cell	ribosomal protein	COG annotation	universal core	in core	in all	Inconsistency Score
RL22_ECOLI	P61175	50S ribosomal protein L22	12800000	yes	COG0091	1	1	1	0.00372691
RL7_ECOLI	P02392	50S ribosomal protein L7/L12 (L8)	5760000	yes	COG0222	0	1	1	0.00453724
RL30_ECOLI	P02430	50S ribosomal protein L30	1730000	yes	COG1841	0	1	1	0.00406204
RS14_ECOLI	P02370	30S ribosomal protein S14	885000	yes	COG0199	0	1	1	0.00477973
RL24_ECOLI	P60624	50S ribosomal protein L24	634000	yes	COG0198	0	1	1	0.00383392
RS20_ECOLI	P02378	30S ribosomal protein S20	567000	yes	COG0268	0	1	1	0.00547139
RS15_ECOLI	P02371	30S ribosomal protein S15	453000	yes	COG0184	1	1	1	0.00378575
RL23_ECOLI	P02424	50S ribosomal protein L23	453000	yes	COG0089	0	1	1	0.00361811
RL31_ECOLI	P02432	50S ribosomal protein L31	363000	yes	COG0254	0	1	1	0.00555007
PTGA_ECOLI	P08837	PTS system, glucose-specific IIA component (EIIA-Glc) (Glucose-permease IIA component) (Ph	304000	no	COG2190	0	1	1	0.0246111
RS1_ECOLI	P02349	30S ribosomal protein S1	264000	yes	COG0539	0	1	1	0.00371222
AHPC_ECOLI	P26427	Alkyl hydroperoxide reductase subunit C (EC 1.6.4.-) (Alkyl hydroperoxide reductase protei	197000	no	COG0450	0	0	0	0.00446867
G3P1_ECOLI	P06977	Glyceraldehyde-3-phosphate dehydrogenase A (EC 1.2.1.12) (GAPDH-A)	170000	no	COG0057	0	1	1	0.00448013
RL18_ECOLI	P02419	50S ribosomal protein L18	166000	yes	COG0256	1	1	1	0.00435155
RS7_ECOLI	P02359	30S ribosomal protein S7	128000	yes	COG0049	1	1	1	0.00354607
PGK_ECOLI	P11665	Phosphoglycerate kinase (EC 2.7.2.3)	124000	no	COG0126	0	1	1	0.00380312
RL17_ECOLI	P02416	50S ribosomal protein L17	119000	yes	COG0203	0	1	1	0.00445684
RS2_ECOLI	P02351	30S ribosomal protein S2	99200	yes	COG0052	1	1	1	0.00341392
DBHB_ECOLI	P02341	DNA-binding protein HU-beta (NS1) (HU-1)	95200	no	COG0776	0	1	1	0.00504877
RS17_ECOLI	P02373	30S ribosomal protein S17	95200	yes	COG0186	1	1	1	0.00435146
RS4_ECOLI	P02354	30S ribosomal protein S4	91100	yes	COG0522	1	1	1	0.0037108
EFTU_ECOLI	P02990	Elongation factor Tu (EF-Tu) (P-43)	89400	no	COG0050	0	1	0	0.00406969
RL1_ECOLI	P02384	50S ribosomal protein L1	87800	yes	COG0081	1	1	1	0.00341131
RS19_ECOLI	P02375	30S ribosomal protein S19	85200	yes	COG0185	0	1	1	0.00415248
RS3_ECOLI	P02352	30S ribosomal protein S3	82100	yes	COG0092	1	1	1	0.00336166
RL3_ECOLI	P60438	50S ribosomal protein L3	79700	yes	COG0087	1	1	1	0.00369372
DEOC_ECOLI	P00882	Deoxyribose-phosphate aldolase (EC 4.1.2.4) (Phosphodeoxyriboaldolase) (Deoxyriboaldolase)	67100	no	COG0274	0	1	1	0.00465561
EFTS_ECOLI	P02997	Elongation factor Ts (EF-Ts)	66000	no	COG0264	0	1	1	0.00473851
PTHP_ECOLI	P07006	Phosphocarrier protein HPr (Histidine-containing protein)	61000	no	COG1925	0	1	1	0.0154267
DBHA_ECOLI	P02342	DNA-binding protein HU-alpha (NS2) (HU-2)	61000	no	COG0776	0	1	1	0.00504877
RS16_ECOLI	P02372	30S ribosomal protein S16	61000	yes	COG0228	0	1	1	0.00425956
RS12_ECOLI	P02367	30S ribosomal protein S12	61000	yes	COG0048	1	1	1	0.00387905
RL13_ECOLI	P02410	50S ribosomal protein L13	61000	yes	COG0102	1	1	1	0.00352407
CH60_ECOLI	P06139	60 kDa chaperonin (Protein Cpn60) (groEL protein)	61000	no	COG0459	0	1	1	0.00343781
ENO_ECOLI	P08324	Enolase (EC 4.2.1.11) (2-phosphoglycerate dehydratase) (2-phospho-D-glycerate hydro-lyase)	55800	no	COG0148	0	1	1	0.0036776
EFG_ECOLI	P02996	Elongation factor G (EF-G)	53300	no	COG0480	0	1	1	0.00324516
ALF_ECOLI	P11604	Fructose-bisphosphate aldolase class II (EC 4.1.2.13) (FBP aldolase)	47800	no	COG0191	0	1	1	0.00588004
RL28_ECOLI	P02428	50S ribosomal protein L28	46700	yes	COG0227	0	1	1	0.00561803
DEOD_ECOLI	P09743	Purine nucleoside phosphorylase (EC 2.4.2.1) (Inosine phosphorylase) (PNP)	45800	no	COG0813	0	1	0	0.00724365
RS5_ECOLI	P02356	30S ribosomal protein S5	45300	yes	COG0098	1	1	1	0.00315689
RL2_ECOLI	P60422	50S ribosomal protein L2	44800	yes	COG0090	0	1	1	0.00337224
RL15_ECOLI	P02413	50S ribosomal protein L15	39000	yes	COG0200	1	1	1	0.0038664
SODM_ECOLI	P00448	Superoxide dismutase [Mn] (EC 1.15.1.1) (MnSOD)	36900	no	COG0605	0	1	1	0.00468336
RL5_ECOLI	P62399	50S ribosomal protein L5	33200	yes	COG0094	1	1	1	0.00419283
RL25_ECOLI	P02426	50S ribosomal protein L25	31200	yes	COG1825	0	1	1	0.0043324
TIG_ECOLI	P22257	Trigger factor (TF)	31200	no	COG0544	0	1	1	0.00384897
OMPX_ECOLI	P36546	Outer membrane protein X precursor	31200	no	COG3637	0	1	1	0.00375808
RS13_ECOLI	P02369	30S ribosomal protein S13	31200	yes	COG0099	1	1	1	0.00360673
DNAK_ECOLI	P04475	Chaperone protein dnaK (Heat shock protein 70) (Heat shock 70 kDa protein) (HSP70)	31200	no	COG0443	0	1	1	0.00335665
OMPA_ECOLI	P02934	Outer membrane protein A precursor (Outer membrane protein II*)	29900	no	COG2885	0	1	1	0.00617843
TPIS_ECOLI	P04790	Triosephosphate isomerase (EC 5.3.1.1) (TIM) (Triose-phosphate isomerase)	29000	no	COG0149	0	1	1	0.00384923
RS6_ECOLI	P02358	30S ribosomal protein S6	28400	yes	COG0360	0	1	1	0.00439088
IF3_ECOLI	P02999	Translation initiation factor IF-3	26400	no	COG0290	0	1	0	0.00474975
RL4_ECOLI	P60723	50S ribosomal protein L4	26400	yes	COG0088	0	1	1	0.003276
FABA_ECOLI	P18391	3-hydroxydecanoyl-[acyl-carrier-protein] dehydratase (EC 4.2.1.60) (Beta-hydroxydecanoyl t	23400	no	COG0764	0	1	1	0.00860322
DLDH_ECOLI	P00391	Dihydrolipoyl dehydrogenase (EC 1.8.1.4) (E3 component of pyruvate and 2-oxoglutarate dehy	22400	no	COG1249	0	1	1	0.0046445
RL14_ECOLI	P02411	50S ribosomal protein L14	20900	yes	COG0093	1	1	1	0.00338191
RL19_ECOLI	P02420	50S ribosomal protein L19	19400	yes	COG0335	0	1	1	0.00493098
RL10_ECOLI	P02408	50S ribosomal protein L10 (L8)	18900	yes	COG0244	0	1	1	0.00349952
RL6_ECOLI	P02390	50S ribosomal protein L6	18600	yes	COG0097	1	1	1	0.00363715
RL27_ECOLI	P02427	50S ribosomal protein L27	16000	yes	COG0211	0	1	1	0.00594093
RISB_ECOLI	P61714	6,7-dimethyl-8-ribityllumazine synthase (EC 2.5.1.9) (DMRL synthase) (Lumazine synthase) (	16000	no	COG0054	0	1	1	0.0044729
RL20_ECOLI	P02421	50S ribosomal protein L20	16000	yes	COG0292	0	1	1	0.00438647
IF1_ECOLI	P02998	Translation initiation factor IF-1	16000	no	COG0361	0	1	1	0.00404727
RL9_ECOLI	P02418	50S ribosomal protein L9	16000	yes	COG0359	0	1	1	0.00374075
GRPE_ECOLI	P09372	GrpE protein (HSP-70 cofactor) (Heat shock protein B25.3) (HSP24)	16000	no	COG0576	0	1	1	0.00362363
ODP1_ECOLI	P06958	Pyruvate dehydrogenase E1 component (EC 1.2.4.1)	14500	no	COG2609	0	1	1	0.00597752
GPMA_ECOLI	P62707	2,3-bisphosphoglycerate-dependent phosphoglycerate mutase (EC 5.4.2.1) (Phosphoglyceromuta	14400	no	COG0588	0	1	1	0.00713263
FABB_ECOLI	P14926	3-oxoacyl-[acyl-carrier-protein] synthase I (EC 2.3.1.41) (Beta-ketoacyl-ACP synthase I) (	14300	no	COG0304	0	1	1	0.00365318
6PGD_ECOLI	P00350	6-phosphogluconate dehydrogenase, decarboxylating (EC 1.1.1.44)	14200	no	COG0362	0	1	1	0.00598675
FABG_ECOLI	P25716	3-oxoacyl-[acyl-carrier-protein] reductase (EC 1.1.1.100) (3-ketoacyl-acyl carrier protein	13800	no	COG1028	0	1	1	0.00731431
RRF_ECOLI	P16174	Ribosome recycling factor (Ribosome releasing factor) (RRF)	13800	no	COG0233	0	1	1	0.00400136
TPX_ECOLI	P37901	Thiol peroxidase (EC 1.11.1.-) (Scavengase P20)	12800	no	COG2077	0	1	1	0.00720417
RS10_ECOLI	P02364	30S ribosomal protein S10	12800	yes	COG0051	0	1	1	0.00364158
DAPD_ECOLI	P03948	2,3,4,5-tetrahydropyridine-2,6-dicarboxylate N-succinyltransferase (EC 2.3.1.117) (Tetrahy	12500	no	COG2171	0	1	1	0.00630475
FABI_ECOLI	P29132	Enoyl-[acyl-carrier-protein] reductase [NADH] (EC 1.3.1.9) (NADH-dependent enoyl-ACP reduc	12500	no	COG0623	0	0	0	0.0036951
PFLB_ECOLI	P09373	Formate acetyltransferase 1 (EC 2.3.1.54) (Pyruvate formate-lyase 1)	12100	no	COG1882	0	1	1	0.0107066
OPPA_ECOLI	P23843	Periplasmic oligopeptide-binding protein precursor	12000	no	COG4166	0	1	1	0.00945439
RL16_ECOLI	P02414	50S ribosomal protein L16	11400	yes	COG0197	1	1	1	0.00393266
KPY1_ECOLI	P14178	Pyruvate kinase I (EC 2.7.1.40) (PK-1)	11000	no	COG0469	0	1	1	0.00386355
ACKA_ECOLI	P15046	Acetate kinase (EC 2.7.2.1) (Acetokinase)	10900	no	COG0282	0	1	1	0.00691492
GLYA_ECOLI	P00477	Serine hydroxymethyltransferase (EC 2.1.2.1) (Serine methylase) (SHMT)	10500	no	COG0112	0	1	1	0.00366562
ACP_ECOLI	P02901	Acyl carrier protein (ACP) (Cytosolic activating factor) (CAF) (Fatty acid synthase acyl c	10200	no	COG0236	0	1	1	0.0119293
FABD_ECOLI	P25715	Malonyl CoA-acyl carrier protein transacylase (EC 2.3.1.39) (MCT)	10200	no	COG0331	0	1	1	0.00565884
GNTY_ECOLI	P63020	Protein gntY	10200	no	COG0316	0	1	1	0.0040262
RL11_ECOLI	P02409	50S ribosomal protein L11	10200	yes	COG0080	1	1	1	0.00336718
TYPH_ECOLI	P07650	Thymidine phosphorylase (EC 2.4.2.4) (TdRPase)	10000	no	COG0213	0	1	0	0.00385397
RS8_ECOLI	P02361	30S ribosomal protein S8	9680	yes	COG0096	1	1	1	0.00347797
RS9_ECOLI	P02363	30S ribosomal protein S9	9010	yes	COG0103	1	1	1	0.00367242
IMDH_ECOLI	P06981	Inosine-5'-monophosphate dehydrogenase (EC 1.1.1.205) (IMP dehydrogenase) (IMPDH) (IMPD)	8520	no	COG0516	0	1	1	0.0036524
YNCE_ECOLI	P76116	Hypothetical protein yncE precursor	8190	no	COG3391	0	0	0	0.0150641
TALB_ECOLI	P30148	Transaldolase B (EC 2.2.1.2)	8190	no	COG0176	0	1	0	0.00566868
YEBC_ECOLI	P24237	UPF0082 protein yebC	8190	no	COG0217	0	1	1	0.00410148
IDH_ECOLI	P08200	Isocitrate dehydrogenase [NADP] (EC 1.1.1.42) (Oxalosuccinate decarboxylase) (IDH) (NADP+-	8190	no	COG0538	0	1	0	0.00394869
RS11_ECOLI	P02366	30S ribosomal protein S11	8190	yes	COG0100	1	1	1	0.003297
ODP2_ECOLI	P06959	Dihydrolipoyllysine-residue acetyltransferase component of pyruvate dehydrogenase complex	8020	no	COG0508	0	1	1	0.00469974
RPOA_ECOLI	P00574	DNA-directed RNA polymerase alpha chain (EC 2.7.7.6) (RNAP alpha subunit) (Transcriptase a	7870	no	COG0202	1	1	1	0.0035798
GLNA_ECOLI	P06711	Glutamine synthetase (EC 6.3.1.2) (Glutamate--ammonia ligase)	7650	no	COG0174	0	1	1	0.00407065
IPYR_ECOLI	P17288	Inorganic pyrophosphatase (EC 3.6.1.1) (Pyrophosphate phospho-hydrolase) (PPase)	7160	no	COG0221	0	1	1	0.00497924
PURA_ECOLI	P12283	Adenylosuccinate synthetase (EC 6.3.4.4) (IMP--aspartate ligase) (AdSS) (AMPSase)	7160	no	COG0104	0	1	1	0.00319809
ALKH_ECOLI	P10177	KHG/KDPG aldolase [Includes: 4-hydroxy-2-oxoglutarate aldolase (EC 4.1.3.16) (2-keto-4-hyd	6920	no	COG0800	0	1	0	0.00570815
YJGF_ECOLI	P39330	UPF0076 protein yjgF	6540	no	COG0251	0	1	1	0.00678849
YBAB_ECOLI	P17577	Hypothetical UPF0133 protein ybaB	6540	no	COG0718	0	1	1	0.00399839
CH10_ECOLI	P05380	10 kDa chaperonin (Protein Cpn10) (groES protein)	6540	no	COG0234	0	1	1	0.00389842
UDP_ECOLI	P12758	Uridine phosphorylase (EC 2.4.2.3) (UrdPase) (UPase)	6260	no	COG2820	0	1	1	0.00438289
SODF_ECOLI	P09157	Superoxide dismutase [Fe] (EC 1.15.1.1)	5850	no	COG0605	0	1	0	0.00468336
SLYD_ECOLI	P30856	FKBP-type peptidyl-prolyl cis-trans isomerase slyD (EC 5.2.1.8) (PPIase) (Rotamase) (Histi	5850	no	COG1047	0	1	1	0.00386417
EFP_ECOLI	P33398	Elongation factor P (EF-P)	5850	no	COG0231	0	1	1	0.0036435
SERC_ECOLI	P23721	Phosphoserine aminotransferase (EC 2.6.1.52) (PSAT)	5740	no	COG1932	0	1	1	0.0032122
PT1_ECOLI	P08839	Phosphoenolpyruvate-protein phosphotransferase (EC 2.7.3.9) (Phosphotransferase system, en	5700	no	COG1080	0	1	0	0.00480763
PNP_ECOLI	P05055	Polyribonucleotide nucleotidyltransferase (EC 2.7.7.8) (Polynucleotide phosphorylase) (PNP	5700	no	COG1185	0	1	1	0.00402867
RPOB_ECOLI	P00575	DNA-directed RNA polymerase beta chain (EC 2.7.7.6) (RNAP beta subunit) (Transcriptase bet	5590	no	COG0085	1	1	1	0.00317563
ADHE_ECOLI	P17547	Aldehyde-alcohol dehydrogenase [Includes: Alcohol dehydrogenase (EC 1.1.1.1) (ADH); Acetal	5430	no	COG1012	0	1	1	0.00593042
DHAS_ECOLI	P00353	Aspartate-semialdehyde dehydrogenase (EC 1.2.1.11) (ASA dehydrogenase) (ASADH)	5340	no	COG0136	0	1	1	0.0035424
YFIA_ECOLI	P11285	Protein yfiA	5230	no	COG1544	0	1	1	0.00449097
NDK_ECOLI	P24233	Nucleoside diphosphate kinase (EC 2.7.4.6) (NDK) (NDP kinase) (Nucleoside-2-P kinase)	5230	no	COG0105	0	1	1	0.00421144
TKT1_ECOLI	P27302	Transketolase 1 (EC 2.2.1.1) (TK 1)	5110	no	COG0021	0	1	0	0.00536172
HLPA_ECOLI	P11457	Histone-like protein HLP-1 precursor (DNA-binding 17 kDa protein)	5060	no	COG2825	0	1	1	0.00648699
PAL_ECOLI	P07176	Peptidoglycan-associated lipoprotein precursor	5060	no	COG2885	0	1	1	0.00617843
CAN_ECOLI	P61517	Carbonic anhydrase 2 (EC 4.2.1.1)	4940	no	COG0288	0	1	1	0.0201257
RBSB_ECOLI	P02925	D-ribose-binding periplasmic protein precursor	4630	no	COG1879	0	1	1	0.026095
SERA_ECOLI	P08328	D-3-phosphoglycerate dehydrogenase (EC 1.1.1.95) (PGDH)	4630	no	COG0111	0	1	1	0.0034245
RHO_ECOLI	P03002	Transcription termination factor rho	4450	no	COG1158	0	1	1	0.00408985
PPIB_ECOLI	P23869	Peptidyl-prolyl cis-trans isomerase B (EC 5.2.1.8) (PPIase B) (Rotamase B)	4180	no	COG0652	0	1	1	0.00825069
FKBA_ECOLI	P45523	FKBP-type peptidyl-prolyl cis-trans isomerase fkpA precursor (EC 5.2.1.8) (PPIase) (Rotama	4180	no	COG0545	0	1	1	0.00788739
SLYB_ECOLI	P55741	Outer membrane lipoprotein slyB precursor	4180	no	COG3133	0	1	1	0.00532034
KAD_ECOLI	P05082	Adenylate kinase (EC 2.7.4.3) (ATP-AMP transphosphorylase)	4180	no	COG0563	0	1	1	0.00490876
ATPE_ECOLI	P00832	ATP synthase epsilon chain (EC 3.6.3.14) (ATP synthase F1 sector epsilon subunit)	4180	no	COG0355	0	1	1	0.00441653
RL21_ECOLI	P02422	50S ribosomal protein L21	4180	yes	COG0261	0	1	1	0.00431241
TRXB_ECOLI	P09625	Thioredoxin reductase (EC 1.8.1.9) (TRXR)	4180	no	COG0492	0	1	1	0.00387328
RPOC_ECOLI	P00577	DNA-directed RNA polymerase beta' chain (EC 2.7.7.6) (RNAP beta' subunit) (Transcriptase b	4180	no	COG0086	0	1	1	0.00329797
KDSA_ECOLI	P17579	2-dehydro-3-deoxyphosphooctonate aldolase (EC 2.5.1.55) (Phospho-2-dehydro-3-deoxyoctonate	3760	no	COG2877	0	1	1	0.00441869
DPS_ECOLI	P27430	DNA protection during starvation protein	3730	no	COG0783	0	1	0	0.00835288
ISCS_ECOLI	P39171	Cysteine desulfurase (EC 2.8.1.7) (ThiI transpersulfidase) (NifS protein homolog)	3650	no	COG1104	0	1	1	0.00703765
ARAA_ECOLI	P08202	L-arabinose isomerase (EC 5.3.1.4)	3560	no	COG2160	0	1	0	0.0120946
OMPC_ECOLI	P06996	Outer membrane protein C precursor (Porin ompC) (Outer membrane protein 1B)	3560	no	COG3203	0	0	0	0.00149735
SPEB_ECOLI	P60651	Agmatinase (EC 3.5.3.11) (Agmatine ureohydrolase) (AUH)	3530	no	COG0010	0	1	0	0.00458356
APT_ECOLI	P07672	Adenine phosphoribosyltransferase (EC 2.4.2.7) (APRT)	3530	no	COG0503	0	1	1	0.00421357
MDH_ECOLI	P61889	Malate dehydrogenase (EC 1.1.1.37)	3390	no	COG0039	0	1	0	0.00366035
FABZ_ECOLI	P21774	(3R)-hydroxymyristoyl-[acyl carrier protein] dehydratase (EC 4.2.1.-) ((3R)-hydroxymyristo	3330	no	COG0764	0	1	1	0.00860322
G6PI_ECOLI	P0A6T1	Glucose-6-phosphate isomerase (EC 5.3.1.9) (GPI) (Phosphoglucose isomerase) (PGI) (Phospho	3330	no	COG0166	0	1	1	0.00557769
PUR7_ECOLI	P21155	Phosphoribosylaminoimidazole-succinocarboxamide synthase (EC 6.3.2.6) (SAICAR synthetase)	3330	no	COG0152	0	1	1	0.00360358
GUAA_ECOLI	P04079	GMP synthase [glutamine-hydrolyzing] (EC 6.3.5.2) (Glutamine amidotransferase) (GMP synthe	3220	no	COG0518	0	1	1	0.00639985
DKSA_ECOLI	P18274	DnaK suppressor protein	3190	no	COG1734	0	1	1	0.00729294
SUHB_ECOLI	P22783	Inositol-1-monophosphatase (EC 3.1.3.25) (IMPase) (Inositol-1-phosphatase) (I-1-Pase)	3190	no	COG0483	0	1	1	0.00410814
YAJQ_ECOLI	P77482	UPF0234 protein yajQ	3190	no	COG1666	0	1	0	0.00340546
SYGA_ECOLI	P00960	Glycyl-tRNA synthetase alpha chain (EC 6.1.1.14) (Glycine--tRNA ligase alpha chain) (GlyRS	3190	no	COG0752	0	1	1	0.00327381
SECB_ECOLI	P15040	Protein-export protein secB	3190	no	COG1952	0	1	1	0.00273826
ATPB_ECOLI	P00824	ATP synthase beta chain (EC 3.6.3.14)	3110	no	COG0055	0	1	1	0.00378476
DSBA_ECOLI	P24991	Thiol:disulfide interchange protein dsbA precursor	3090	no	COG0526	0	1	1	0.0200353
DEOB_ECOLI	P07651	Phosphopentomutase (EC 5.4.2.7) (Phosphodeoxyribomutase)	3090	no	COG1015	0	1	1	0.00651383
BCP_ECOLI	P23480	Bacterioferritin comigratory protein	3090	no	COG1225	0	1	1	0.00601955
RIBB_ECOLI	P24199	3,4-dihydroxy-2-butanone 4-phosphate synthase (DHBP synthase)	3090	no	COG0108	0	1	1	0.00397999
YDHD_ECOLI	P37010	Probable monothiol glutaredoxin ydhD	2980	no	COG0278	0	1	1	0.00675659
KPRS_ECOLI	P08330	Ribose-phosphate pyrophosphokinase (EC 2.7.6.1) (RPPK) (Phosphoribosyl pyrophosphate synth	2980	no	COG0462	0	1	1	0.00349253
PUR8_ECOLI	P25739	Adenylosuccinate lyase (EC 4.3.2.2) (Adenylosuccinase) (ASL)	2980	no	COG0015	0	1	1	0.00344133
SYK1_ECOLI	P0A8N3	Lysyl-tRNA synthetase (EC 6.1.1.6) (Lysine--tRNA ligase) (LysRS)	2940	no	COG1190	0	1	1	0.00370225
TYPA_ECOLI	P32132	GTP-binding protein typA/BipA (Tyrosine phosphorylated protein A)	2920	no	COG1217	0	1	1	0.00382322
LUXS_ECOLI	P45578	S-ribosylhomocysteinase (EC 3.13.1.-) (Autoinducer-2 production protein luxS) (AI-2 synthe	2830	no	COG1854	0	1	1	0.0115527
YODA_ECOLI	P76344	Metal-binding protein yodA precursor (Cadmium-induced protein yodA)	2830	no	COG3443	0	0	0	0.00862827
CLPP_ECOLI	P19245	ATP-dependent Clp protease proteolytic subunit (EC 3.4.21.92) (Endopeptidase Clp) (Caseino	2830	no	COG0740	0	1	1	0.00505905
UPP_ECOLI	P25532	Uracil phosphoribosyltransferase (EC 2.4.2.9) (UMP pyrophosphorylase) (UPRTase)	2780	no	COG0035	0	1	1	0.0045268
THIO_ECOLI	P00274	Thioredoxin 1 (TRX1) (TRX)	2660	no	COG0526	0	1	1	0.0200353
YBED_ECOLI	P30977	Hypothetical UPF0250 protein ybeD	2660	no	COG2921	0	1	1	0.0134625
DUT_ECOLI	P06968	Deoxyuridine 5'-triphosphate nucleotidohydrolase (EC 3.6.1.23) (dUTPase) (dUTP pyrophospha	2660	no	COG0756	0	1	1	0.0133384
ARCA_ECOLI	P03026	Aerobic respiration control protein arcA (Dye resistance protein)	2660	no	COG0745	0	1	1	0.00555602
PUR6_ECOLI	P09028	Phosphoribosylaminoimidazole carboxylase catalytic subunit (EC 4.1.1.21) (AIR carboxylase)	2660	no	COG0041	0	1	1	0.00468225
SYW_ECOLI	P00954	Tryptophanyl-tRNA synthetase (EC 6.1.1.2) (Tryptophan--tRNA ligase) (TrpRS)	2660	no	COG0180	0	1	1	0.0045228
IBPA_ECOLI	P29209	16 kDa heat shock protein A	2660	no	COG0071	0	1	0	0.00444074
POTD_ECOLI	P23861	Spermidine/putrescine-binding periplasmic protein precursor (SPBP)	2570	no	COG0687	0	0	0	0.00525854
SYL_ECOLI	P07813	Leucyl-tRNA synthetase (EC 6.1.1.4) (Leucine--tRNA ligase) (LeuRS)	2560	no	COG0495	1	1	1	0.00353236
GREA_ECOLI	P21346	Transcription elongation factor greA (Transcript cleavage factor greA)	2550	no	COG0782	0	1	1	0.00402422
YGGE_ECOLI	P11668	Hypothetical protein yggE	2510	no	COG2968	0	1	1	0.00464364
NUSA_ECOLI	P03003	Transcription elongation protein nusA (N utilization substance protein A) (L factor)	2510	no	COG0195	0	1	1	0.00344332
IF2_ECOLI	P02995	Translation initiation factor IF-2	2500	no	COG0532	0	1	1	0.00319736
SUCD_ECOLI	P07459	Succinyl-CoA synthetase alpha chain (EC 6.2.1.5) (SCS-alpha)	2420	no	COG0074	0	1	1	0.00370322
SYGB_ECOLI	P00961	Glycyl-tRNA synthetase beta chain (EC 6.1.1.14) (Glycine--tRNA ligase beta chain) (GlyRS)	2420	no	COG0751	0	1	1	0.00304385
PTA_ECOLI	P39184	Phosphate acetyltransferase (EC 2.3.1.8) (Phosphotransacetylase)	2380	no	COG0280	0	1	1	0.00626439
PEPD_ECOLI	P15288	Aminoacyl-histidine dipeptidase (EC 3.4.13.3) (Xaa-His dipeptidase) (X-His dipeptidase) (B	2360	no	COG2195	0	1	1	0.0107262
SYP_ECOLI	P16659	Prolyl-tRNA synthetase (EC 6.1.1.15) (Proline--tRNA ligase) (ProRS) (Global RNA synthesis	2350	no	COG0442	0	1	1	0.00376518
NIFU_ECOLI	P77310	NifU-like protein	2330	no	COG0822	0	1	0	0.00697313
RPIA_ECOLI	P27252	Ribose-5-phosphate isomerase A (EC 5.3.1.6) (Phosphoriboisomerase A) (PRI)	2330	no	COG0120	0	1	1	0.00324074
HLDD_ECOLI	P17963	ADP-L-glycero-D-manno-heptose-6-epimerase (EC 5.1.3.20) (ADP-glyceromanno-heptose 6-epimer	2280	no	COG0451	0	1	1	0.0119589
SYE_ECOLI	P04805	Glutamyl-tRNA synthetase (EC 6.1.1.17) (Glutamate--tRNA ligase) (GluRS)	2250	no	COG0008	0	0	0	0.004653
SURA_ECOLI	P21202	Survival protein surA precursor (Peptidyl-prolyl cis-trans isomerase surA) (EC 5.2.1.8) (P	2200	no	COG0760	0	1	1	0.00732952
SYN_ECOLI	P17242	Asparaginyl-tRNA synthetase (EC 6.1.1.22) (Asparagine--tRNA ligase) (AsnRS)	2180	no	COG0017	0	1	1	0.00360214
SYI_ECOLI	P00956	Isoleucyl-tRNA synthetase (EC 6.1.1.5) (Isoleucine--tRNA ligase) (IleRS)	2150	no	COG0060	1	1	1	0.00359833
FER_ECOLI	P25528	Ferredoxin, 2Fe-2S	2110	no	COG0633	0	1	0	0.00702039
YBBN_ECOLI	P77395	Protein ybbN	2110	no	COG3118	0	1	0	0.0062393
YCFF_ECOLI	P36950	HIT-like protein ycfF	2110	no	COG0537	0	1	1	0.00568551
YJGA_ECOLI	P26650	Hypothetical UPF0307 protein yjgA (x96 protein)	2110	no	COG3028	0	1	1	0.00565301
IHFB_ECOLI	P08756	Integration host factor beta-subunit (IHF-beta)	2110	no	COG0776	0	1	1	0.00504877
PAND_ECOLI	P31664	Aspartate 1-decarboxylase precursor (EC 4.1.1.11) (Aspartate alpha-decarboxylase)	2110	no	COG0853	0	1	1	0.00499853
ODO2_ECOLI	P07016	Dihydrolipoyllysine-residue succinyltransferase component of 2-oxoglutarate dehydrogenase	2110	no	COG0508	0	1	1	0.00469974
AAT_ECOLI	P00509	Aspartate aminotransferase (EC 2.6.1.1) (Transaminase A) (ASPAT)	2110	no	COG1448	0	1	1	0.0043986
PANB_ECOLI	P31057	3-methyl-2-oxobutanoate hydroxymethyltransferase (EC 2.1.2.11) (Ketopantoate hydroxymethyl	2110	no	COG0413	0	1	1	0.00400533
MENB_ECOLI	P27290	Naphthoate synthase (EC 4.1.3.36) (Dihydroxynaphthoic acid synthetase) (DHNA synthetase)	2110	no	COG0447	0	1	0	0.00360476
HTPG_ECOLI	P10413	Chaperone protein htpG (Heat shock protein htpG) (High temperature protein G) (Heat shock	2070	no	COG0326	0	1	1	0.00502044
PUR9_ECOLI	P15639	Bifunctional purine biosynthesis protein purH [Includes: Phosphoribosylaminoimidazolecarbo	2060	no	COG0138	0	1	1	0.0048034
DEGP_ECOLI	P09376	Protease do precursor (EC 3.4.21.-)	2030	no	COG0265	0	1	0	0.00499521
DEAD_ECOLI	P23304	Cold-shock DEAD-box protein A (ATP-dependent RNA helicase deaD)	1990	no	COG0513	0	1	1	0.0050941
ATPA_ECOLI	P00822	ATP synthase alpha chain (EC 3.6.3.14)	1990	no	COG0056	0	1	1	0.00345424
YEAD_ECOLI	P39173	UPF0010 protein yeaD (Unknown protein from 2D-page spots T26/PR37)	1980	no	COG0676	0	1	0	0.047106
CRP_ECOLI	P03020	Catabolite gene activator (cAMP receptor protein) (cAMP-regulatory protein)	1980	no	COG0664	0	1	1	0.00755343
PROX_ECOLI	P14177	Glycine betaine-binding periplasmic protein precursor	1980	no	COG2113	0	1	1	0.00550561
SSPA_ECOLI	P05838	Stringent starvation protein A	1960	no	COG0625	0	1	1	0.00890206
FKBB_ECOLI	P39311	FKBP-type 22 kDa peptidyl-prolyl cis-trans isomerase (EC 5.2.1.8) (PPIase) (Rotamase) (FKB	1960	no	COG0545	0	1	1	0.00788739
FTNA_ECOLI	P23887	Ferritin 1	1910	no	COG1528	0	1	1	0.00491043
SYS_ECOLI	P09156	Seryl-tRNA synthetase (EC 6.1.1.11) (Serine--tRNA ligase) (SerRS)	1910	no	COG0172	1	1	1	0.00360581
METK_ECOLI	P04384	S-adenosylmethionine synthetase (EC 2.5.1.6) (Methionine adenosyltransferase) (AdoMet synt	1890	no	COG0192	0	1	1	0.00435765
GCST_ECOLI	P27248	Aminomethyltransferase (EC 2.1.2.10) (Glycine cleavage system T protein)	1880	no	COG0404	0	1	1	0.00374799
NFNB_ECOLI	P38489	Oxygen-insensitive NAD(P)H nitroreductase (EC 1.-.-.-) (FMN-dependent nitroreductase) (Dih	1840	no	COG0778	0	0	0	0.0125968
AROK_ECOLI	P24167	Shikimate kinase I (EC 2.7.1.71) (SKI)	1840	no	COG0703	0	1	1	0.00485803
SYA_ECOLI	P00957	Alanyl-tRNA synthetase (EC 6.1.1.7) (Alanine--tRNA ligase) (AlaRS)	1830	no	COG0013	0	1	1	0.00323082
RF2_ECOLI	P07012	Peptide chain release factor 2 (RF-2)	1780	no	COG1186	0	1	0	0.00325482
ARTI_ECOLI	P30859	Arginine-binding periplasmic protein 1 precursor	1750	no	COG0834	0	1	1	0.0112757
SYFA_ECOLI	P08312	Phenylalanyl-tRNA synthetase alpha chain (EC 6.1.1.20) (Phenylalanine--tRNA ligase alpha c	1720	no	COG0016	1	1	1	0.00347319
YAJC_ECOLI	P19677	Hypothetical UPF0092 protein yajC	1680	no	COG1862	0	1	1	0.00716556
PURU_ECOLI	P37051	Formyltetrahydrofolate deformylase (EC 3.5.1.10) (Formyl-FH(4) hydrolase)	1680	no	COG0788	0	1	0	0.00492266
SYQ_ECOLI	P00962	Glutaminyl-tRNA synthetase (EC 6.1.1.18) (Glutamine--tRNA ligase) (GlnRS)	1680	no	COG0008	0	1	1	0.004653
RP5M_ECOLI	P31221	Probable sigma(54) modulation protein (ORF3) (ORF95)	1680	no	COG1544	0	1	0	0.00449097
DEF_ECOLI	P27251	Peptide deformylase (EC 3.5.1.88) (PDF) (Polypeptide deformylase)	1680	no	COG0242	0	1	1	0.00437149
CLPB_ECOLI	P03815	ClpB protein (Heat shock protein F84.1)	1640	no	COG0542	0	1	1	0.0065545
SYY_ECOLI	P00951	Tyrosyl-tRNA synthetase (EC 6.1.1.1) (Tyrosine--tRNA ligase) (TyrRS)	1630	no	COG0162	0	1	1	0.00455453
ACO2_ECOLI	P36683	Aconitate hydratase 2 (EC 4.2.1.3) (Citrate hydro-lyase 2) (Aconitase 2)	1630	no	COG1049	0	1	1	0.00374165
SYV_ECOLI	P07118	Valyl-tRNA synthetase (EC 6.1.1.9) (Valine--tRNA ligase) (ValRS)	1620	no	COG0525	1	1	1	0.00351267
NUSG_ECOLI	P16921	Transcription antitermination protein nusG	1600	no	COG0250	0	1	1	0.00366972
GPMI_ECOLI	P37689	2,3-bisphosphoglycerate-independent phosphoglycerate mutase (EC 5.4.2.1) (Phosphoglyceromu	1590	no	COG0696	0	1	0	0.00468669
K6P1_ECOLI	P06998	6-phosphofructokinase isozyme I (EC 2.7.1.11) (Phosphofructokinase-1) (Phosphohexokinase-1	1550	no	COG0205	0	1	1	0.00603415
LON_ECOLI	P08177	ATP-dependent protease La (EC 3.4.21.53)	1550	no	COG0466	0	1	1	0.00412054
YBHE_ECOLI	P52697	Hypothetical protein ybhE	1540	no	COG2706	0	1	1	0.00496437
SYFB_ECOLI	P07395	Phenylalanyl-tRNA synthetase beta chain (EC 6.1.1.20) (Phenylalanine--tRNA ligase beta cha	1520	no	COG0072	0	1	1	0.00366245
OPGG_ECOLI	P33136	Glucans biosynthesis protein G precursor	1510	no	COG3131	0	1	0	0.00585294
NFSA_ECOLI	P17117	Oxygen-insensitive NADPH nitroreductase (EC 1.-.-.-) (Modulator of drug activity A)	1490	no	COG0778	0	0	0	0.0125968
RCSB_ECOLI	P14374	Capsular synthesis regulator component B	1490	no	COG2197	0	1	1	0.00706036
USPA_ECOLI	P28242	Universal stress protein A	1490	no	COG0589	0	1	1	0.00689953
YQJD_ECOLI	P42617	Hypothetical protein yqjD	1490	no	COG4575	0	1	0	0.00565301
MREB_ECOLI	P13519	Rod shape-determining protein mreB	1490	no	COG1077	0	1	1	0.00368495
CYSK_ECOLI	P11096	Cysteine synthase A (EC 2.5.1.47) (O-acetylserine sulfhydrylase A) (O-acetylserine (Thiol)	1450	no	COG0031	0	1	1	0.00604841
THIC_ECOLI	P30136	Thiamine biosynthesis protein thiC	1450	no	COG0422	0	1	0	0.00391579
PYRG_ECOLI	P08398	CTP synthase (EC 6.3.4.2) (UTP--ammonia ligase) (CTP synthetase)	1450	no	COG0504	0	1	1	0.00325973
LRP_ECOLI	P19494	Leucine-responsive regulatory protein	1430	no	COG1522	0	1	1	0.005447
PUR5_ECOLI	P08178	Phosphoribosylformylglycinamidine cyclo-ligase (EC 6.3.3.1) (AIRS) (Phosphoribosyl-aminoim	1430	no	COG0150	0	1	1	0.00369368
XGPT_ECOLI	P00501	Xanthine-guanine phosphoribosyltransferase (EC 2.4.2.22) (XGPRT)	1390	no	COG0456	0	1	1	0.00464586
ACCC_ECOLI	P24182	Biotin carboxylase (EC 6.3.4.14) (A subunit of acetyl-CoA carboxylase) (EC 6.4.1.2) (ACC)	1370	no	COG0439	0	1	1	0.00570387
CISY_ECOLI	P00891	Citrate synthase (EC 2.3.3.1)	1360	no	COG0372	0	1	1	0.00433058
GLMS_ECOLI	P17169	Glucosamine--fructose-6-phosphate aminotransferase [isomerizing] (EC 2.6.1.16) (Hexosephos	1360	no	COG0449	0	1	1	0.00338569
SYM_ECOLI	P00959	Methionyl-tRNA synthetase (EC 6.1.1.10) (Methionine--tRNA ligase) (MetRS)	1350	no	COG0073	0	1	1	0.0116463
ODO1_ECOLI	P07015	2-oxoglutarate dehydrogenase E1 component (EC 1.2.4.2) (Alpha-ketoglutarate dehydrogenase)	1330	no	COG0567	0	1	1	0.00525813
BCCP_ECOLI	P02905	Biotin carboxyl carrier protein of acetyl-CoA carboxylase (BCCP)	1320	no	COG0511	0	1	1	0.00549937
IHFA_ECOLI	P06984	Integration host factor alpha-subunit (IHF-alpha)	1320	no	COG0776	0	1	1	0.00504877
YRBC_ECOLI	P45390	Protein yrbC precursor	1320	no	COG2854	0	1	1	0.00484333
RPOD_ECOLI	P00579	RNA polymerase sigma factor rpoD (Sigma-70)	1320	no	COG0568	0	1	1	0.00458247
FABH_ECOLI	P24249	3-oxoacyl-[acyl-carrier-protein] synthase III (EC 2.3.1.41) (Beta-ketoacyl-ACP synthase II	1320	no	COG0332	0	1	1	0.00449956
YCGK_ECOLI	P76002	Protein ycgK precursor	1320	no	NOG11711	0	0	0	0.00308135
MIND_ECOLI	P18197	Septum site-determining protein minD (Cell division inhibitor minD)	1320	no	COG2894	0	1	1	0.00291206
PTKA_ECOLI	P37187	PTS system, galactitol-specific IIA component (EIIA-Gat) (Galacticol-permease IIA componen	1280	no	COG1762	0	0	0	0.00554664
SSB_ECOLI	P02339	Single-strand binding protein (SSB) (Helix-destabilizing protein)	1280	no	COG0629	0	1	1	0.00522138
ATPD_ECOLI	P00831	ATP synthase delta chain (EC 3.6.3.14)	1280	no	COG0712	0	1	1	0.0049701
FABF_ECOLI	P39435	3-oxoacyl-[acyl-carrier-protein] synthase II (EC 2.3.1.41) (Beta-ketoacyl-ACP synthase II)	1280	no	COG0304	0	1	1	0.00365318
SECY_ECOLI	P03844	Preprotein translocase secY subunit	1280	no	COG0201	1	1	1	0.00330372
PPCK_ECOLI	P22259	Phosphoenolpyruvate carboxykinase [ATP] (EC 4.1.1.49) (PEP carboxykinase) (Phosphoenolpyru	1260	no	COG1866	0	1	1	0.0152794
GSHB_ECOLI	P04425	Glutathione synthetase (EC 6.3.2.3) (Glutathione synthase) (GSH synthetase) (GSH-S) (GSHas	1260	no	COG0189	0	1	1	0.00560358
DSBC_ECOLI	P21892	Thiol:disulfide interchange protein dsbC precursor	1250	no	COG1651	0	1	1	0.00737025
AHPF_ECOLI	P35340	Alkyl hydroperoxide reductase subunit F (EC 1.6.4.-) (Alkyl hydroperoxide reductase F52A p	1250	no	COG3634	0	0	0	0.0055146
FOLD_ECOLI	P24186	FolD bifunctional protein [Includes: Methylenetetrahydrofolate dehydrogenase (EC 1.5.1.5);	1250	no	COG0190	0	1	1	0.00414202
OMPF_ECOLI	P02931	Outer membrane protein F precursor (Porin ompF) (Outer membrane protein 1A) (Outer membran	1250	no	COG3203	0	1	1	0.00149735
WRBA_ECOLI	P30849	Flavoprotein wrbA (Trp repressor binding protein)	1220	no	COG0655	0	0	0	0.00916493
ORN_ECOLI	P39287	Oligoribonuclease (EC 3.1.-.-)	1220	no	COG1949	0	1	1	0.00736085
MOAB_ECOLI	P30746	Molybdenum cofactor biosynthesis protein B	1220	no	COG0521	0	1	0	0.00379265
GYRA_ECOLI	P09097	DNA gyrase subunit A (EC 5.99.1.3)	1210	no	COG0188	0	1	1	0.00320253
LDHD_ECOLI	P52643	D-lactate dehydrogenase (EC 1.1.1.28) (D-LDH) (Fermentative lactate dehydrogenase)	1200	no	COG1052	0	1	0	0.00754468
GMHA_ECOLI	P51001	Phosphoheptose isomerase (EC 5.-.-.-)	1200	no	COG0076	0	1	1	0.0039893
DAPA_ECOLI	P05640	Dihydrodipicolinate synthase (EC 4.2.1.52) (DHDPS)	1190	no	COG0329	0	1	1	0.00351454
GALU_ECOLI	P25520	UTP--glucose-1-phosphate uridylyltransferase (EC 2.7.7.9) (UDP-glucose pyrophosphorylase)	1170	no	COG1210	0	1	0	0.00371731
TBPA_ECOLI	P31550	Thiamine-binding periplasmic protein precursor	1170	no	COG4143	0	1	1	0.0035699
GLPK_ECOLI	P08859	Glycerol kinase (EC 2.7.1.30) (ATP:glycerol 3-phosphotransferase) (Glycerokinase) (GK)	1160	no	COG0554	0	1	1	0.00603338
ASNA_ECOLI	P00963	Aspartate--ammonia ligase (EC 6.3.1.1) (Asparagine synthetase A)	1160	no	COG2502	0	1	0	0.0029483
PTGB_ECOLI	P05053	PTS system, glucose-specific IIBC component (EIIBC-Glc) (Glucose-permease IIBC component)	1150	no	COG1263	0	1	0	0.00753373
PHOL_ECOLI	P77349	PhoH-like protein	1130	no	COG1702	0	1	1	0.00344765
ENGD_ECOLI	P31216	GTP-dependent nucleic acid-binding protein engD	1120	no	COG0012	1	1	1	0.00339606
SPEA_ECOLI	P21170	Biosynthetic arginine decarboxylase (EC 4.1.1.19) (ADC)	1110	no	COG1166	0	1	1	0.00385245
SUCC_ECOLI	P07460	Succinyl-CoA synthetase beta chain (EC 6.2.1.5) (SCS-beta)	1110	no	COG0045	0	1	1	0.00383641
SYD_ECOLI	P21889	Aspartyl-tRNA synthetase (EC 6.1.1.12) (Aspartate--tRNA ligase) (AspRS)	1090	no	COG0173	0	1	1	0.00364555
RIR1_ECOLI	P00452	Ribonucleoside-diphosphate reductase 1 alpha chain (EC 1.17.4.1) (Ribonucleotide reductase	1080	no	COG0209	0	1	1	0.00574663
YGIN_ECOLI	P40718	Protein ygiN	1040	no	COG1359	0	0	0	0.0149672
YFBU_ECOLI	P76492	UPF0304 protein yfbU	1040	no	COG3013	0	1	0	0.0130149
GLNH_ECOLI	P10344	Glutamine-binding periplasmic protein precursor (GlnBP)	1040	no	COG0834	0	1	0	0.0112757
HISJ_ECOLI	P39182	Histidine-binding periplasmic protein precursor (HBP)	1040	no	COG0834	0	0	0	0.0112757
YFFB_ECOLI	P24178	Protein yffB	1040	no	COG1393	0	1	1	0.0110026
KDGR_ECOLI	P76268	Transcriptional regulator kdgR	1040	no	COG1414	0	1	0	0.0107782
OSMC_ECOLI	P23929	Osmotically inducible protein C	1040	no	COG1764	0	0	0	0.00894336
YAIE_ECOLI	P36768	Hypothetical protein yaiE	1040	no	COG3123	0	1	0	0.008307
YOAB_ECOLI	P76258	Hypothetical UPF0076 protein yoaB	1040	no	COG0251	0	1	1	0.00678849
HPRT_ECOLI	P36766	Hypoxanthine phosphoribosyltransferase (EC 2.4.2.8) (HPRT)	1040	no	COG0634	0	1	1	0.00667006
YIBN_ECOLI	P37688	Hypothetical protein yibN	1040	no	COG0607	0	1	1	0.00632567
YBEB_ECOLI	P05848	Hypothetical protein ybeB	1040	no	COG0799	0	1	1	0.00508564
SSPB_ECOLI	P25663	Stringent starvation protein B	1040	no	COG2969	0	1	1	0.00480629
THRC_ECOLI	P00934	Threonine synthase (EC 4.2.3.1)	1040	no	COG0498	0	1	1	0.00476217
FMT_ECOLI	P23882	Methionyl-tRNA formyltransferase (EC 2.1.2.9)	1040	no	COG0223	0	1	1	0.00452501
YCED_ECOLI	P14189	Hypothetical protein yceD (G30K)	1040	no	COG1399	0	1	1	0.00424738
YHBY_ECOLI	P42550	UPF0044 protein yhbY	1040	no	COG1534	0	1	1	0.00418158
NUOB_ECOLI	P33598	NADH-quinone oxidoreductase chain B (EC 1.6.99.5) (NADH dehydrogenase I, chain B) (NDH-1,	1040	no	COG0377	0	1	1	0.00407262
YADR_ECOLI	P37026	Hypothetical protein yadR	1040	no	COG0316	0	1	1	0.0040262
MOG_ECOLI	P28694	Molybdopterin biosynthesis mog protein	1040	no	COG0521	0	1	0	0.00379265
YRBA_ECOLI	P43781	Protein yrbA	1040	no	COG5007	0	1	1	0.00376953
GLMM_ECOLI	P31120	Phosphoglucosamine mutase (EC 5.4.2.10)	1040	no	COG1109	0	1	1	0.00360825
NUOA_ECOLI	P33597	NADH-quinone oxidoreductase chain A (EC 1.6.99.5) (NADH dehydrogenase I, chain A) (NDH-1,	1040	no	COG0838	0	1	1	0.00359935
ACCA_ECOLI	P30867	Acetyl-coenzyme A carboxylase carboxyl transferase subunit alpha (EC 6.4.1.2)	1040	no	COG0825	0	1	1	0.00346947
UP05_ECOLI	P39170	Unknown protein from 2D-page spots M62/M63/O3/O9/T35 precursor	1040	no	COG4775	0	1	1	0.00337725
HSLU_ECOLI	P32168	ATP-dependent hsl protease ATP-binding subunit hslU (Heat shock protein hslU)	1040	no	COG1220	0	1	1	0.00327302
YCHN_ECOLI	P39164	Hypothetical protein ychN	1040	no	COG1553	0	0	0	0.00275584
CARB_ECOLI	P00968	Carbamoyl-phosphate synthase large chain (EC 6.3.5.5) (Carbamoyl-phosphate synthetase ammo	972	no	COG0458	0	1	1	0.00369914
FTSZ_ECOLI	P06138	Cell division protein ftsZ	966	no	COG0206	0	1	1	0.00375768
GLF_ECOLI	P37747	UDP-galactopyranose mutase (EC 5.4.99.9)	959	no	COG0562	0	0	0	0.0159864
PYRB_ECOLI	P00479	Aspartate carbamoyltransferase catalytic chain (EC 2.1.3.2) (Aspartate transcarbamylase) (	959	no	COG0540	0	1	1	0.00360188
FLIY_ECOLI	P39174	Cystine-binding periplasmic protein precursor (CBP) (fliY protein) (Sulfate starvation-ind	955	no	COG0834	0	1	1	0.0112757
RBB1_ECOLI	P37759	dTDP-glucose 4,6-dehydratase (EC 4.2.1.46)	955	no	COG1088	0	0	0	0.00657661
SYT_ECOLI	P00955	Threonyl-tRNA synthetase (EC 6.1.1.3) (Threonine--tRNA ligase) (ThrRS)	950	no	COG0441	0	1	1	0.00436828
YICC_ECOLI	P23839	Protein yicC	950	no	COG1561	0	1	1	0.00429884
ENTC_ECOLI	P10377	Isochorismate synthase entC (EC 5.4.4.2) (Isochorismate mutase)	950	no	COG1169	0	0	0	0.00350282
RMA1_ECOLI	P37744	Glucose-1-phosphate thymidylyltransferase 1 (EC 2.7.7.24) (dTDP-glucose synthase 1) (dTDP-	945	no	COG1209	0	0	0	0.00657439
DDLA_ECOLI	P23844	D-alanine--D-alanine ligase A (EC 6.3.2.4) (D-alanylalanine synthetase A) (D-Ala-D-Ala lig	939	no	COG1181	0	0	0	0.00533453
KBL_ECOLI	P07912	2-amino-3-ketobutyrate coenzyme A ligase (EC 2.3.1.29) (AKB ligase) (Glycine acetyltransfe	939	no	COG0156	0	1	0	0.00456508
UP14_ECOLI	P39179	Unknown protein from 2D-page (Spot PR51)	939	no	COG0354	0	1	1	0.00354564
AROG_ECOLI	P00886	Phospho-2-dehydro-3-deoxyheptonate aldolase, Phe-sensitive (EC 2.5.1.54) (Phospho-2-keto-3	932	no	COG0722	0	1	0	0.00517617
HEM2_ECOLI	P15002	Delta-aminolevulinic acid dehydratase (EC 4.2.1.24) (Porphobilinogen synthase) (ALAD) (ALA	924	no	COG0113	0	1	1	0.0038235
CDD_ECOLI	P13652	Cytidine deaminase (EC 3.5.4.5) (Cytidine aminohydrolase) (CDA)	915	no	COG0295	0	1	1	0.0107724
THIG_ECOLI	P30139	Thiazole biosynthesis protein thiG	915	no	COG2022	0	1	0	0.00599369
MALE_ECOLI	P02928	Maltose-binding periplasmic protein precursor (Maltodextrin-binding protein) (MMBP)	910	no	COG2182	0	0	0	0.00717544
PYRE_ECOLI	P00495	Orotate phosphoribosyltransferase (EC 2.4.2.10) (OPRT) (OPRTase)	905	no	COG0461	0	1	1	0.00439683
HSLO_ECOLI	P45803	33 kDa chaperonin (Heat shock protein 33) (HSP33)	905	no	COG1281	0	1	1	0.00349575
PYRH_ECOLI	P29464	Uridylate kinase (EC 2.7.4.-) (UK) (Uridine monophosphate kinase) (UMP kinase)	905	no	COG0528	0	1	1	0.00339033
YDFG_ECOLI	P39831	Probable oxidoreductase ydfG (EC 1.-.-.-)	892	no	COG4221	0	1	0	0.0205818
ENTA_ECOLI	P15047	2,3-dihydro-2,3-dihydroxybenzoate dehydrogenase (EC 1.3.1.28)	892	no	COG1028	0	0	0	0.00731431
ATPF_ECOLI	P00859	ATP synthase B chain (EC 3.6.3.14)	892	no	COG0711	0	1	1	0.00462973
PSPA_ECOLI	P23853	Phage shock protein A	892	no	COG1842	0	1	1	0.00355803
TOLC_ECOLI	P02930	Outer membrane protein tolC precursor	885	no	COG1538	0	1	1	0.00606904
AK1H_ECOLI	P00561	Bifunctional aspartokinase/homoserine dehydrogenase I (AKI-HDI) [Includes: Aspartokinase I	881	no	COG0460	0	1	1	0.00326517
ARAB_ECOLI	P08204	Ribulokinase (EC 2.7.1.16)	877	no	COG1069	0	1	0	0.00749706
YBIS_ECOLI	P75789	Protein ybiS precursor	877	no	COG1376	0	0	0	0.00607359
G6PD_ECOLI	P22992	Glucose-6-phosphate 1-dehydrogenase (EC 1.1.1.49) (G6PD)	877	no	COG0364	0	1	1	0.00512656
CYOA_ECOLI	P18400	Ubiquinol oxidase polypeptide II precursor (EC 1.10.3.-) (Cytochrome o subunit 2) (Oxidase	877	no	COG0084	0	1	1	0.0038666
NLPB_ECOLI	P21167	Lipoprotein-34 precursor	868	no	COG3317	0	1	1	0.00746074
YDJA_ECOLI	P24250	Protein ydjA	859	no	COG0778	0	1	1	0.0125968
PPIA_ECOLI	P20752	Peptidyl-prolyl cis-trans isomerase A precursor (EC 5.2.1.8) (PPIase A) (Rotamase A) (Cycl	859	no	COG0652	0	1	1	0.00825069
ENTE_ECOLI	P10378	Enterobactin synthetase component E (Enterochelin synthase E) [Includes: 2,3-dihydroxybenz	859	no	COG1021	0	0	0	0.00815503
BGLA_ECOLI	Q46829	6-phospho-beta-glucosidase bglA (EC 3.2.1.86)	859	no	COG2723	0	0	0	0.00814166
YFIO_ECOLI	P77146	Hypothetical UPF0169 lipoprotein yfiO precursor	859	no	COG4105	0	1	1	0.00683515
MANA_ECOLI	P00946	Mannose-6-phosphate isomerase (EC 5.3.1.8) (Phosphomannose isomerase) (PMI) (Phosphohexomu	859	no	COG1482	0	1	1	0.00524306
IBPB_ECOLI	P29210	16 kDa heat shock protein B	859	no	COG0071	0	1	0	0.00444074
YFHQ_ECOLI	P77438	Hypothetical tRNA/rRNA methyltransferase yfhQ (EC 2.1.1.-)	859	no	COG0565	0	1	1	0.00307423
ELBB_ECOLI	P26428	Enhancing lycopene biosynthesis protein 2 (Sigma cross-reacting protein 27A) (SCRP-27A)	859	no	COG3155	0	1	1	0.00219459
CATA_ECOLI	P13029	Peroxidase/catalase HPI (EC 1.11.1.6) (Catalase-peroxidase) (Hydroperoxidase I)	853	no	COG0376	0	0	0	0.00939389
CAPP_ECOLI	P00864	Phosphoenolpyruvate carboxylase (EC 4.1.1.31) (PEPCase) (PEPC)	851	no	COG2352	0	1	0	0.00395092
AMPN_ECOLI	P04825	Aminopeptidase N (EC 3.4.11.2) (Alpha-aminoacylpeptide hydrolase)	840	no	COG0308	0	1	1	0.00391416
FLAV_ECOLI	P61949	Flavodoxin 1	835	no	COG0716	0	1	1	0.0129636
YIAD_ECOLI	P37665	Hypothetical lipoprotein yiaD precursor	835	no	COG2885	0	1	0	0.00617843
SPEE_ECOLI	P09158	Spermidine synthase (EC 2.5.1.16) (Putrescine aminopropyltransferase) (SPDSY)	835	no	COG0421	0	1	1	0.00583815
PANC_ECOLI	P31663	Pantoate--beta-alanine ligase (EC 6.3.2.1) (Pantothenate synthetase) (Pantoate activating	835	no	COG0414	0	1	1	0.00525154
KGUA_ECOLI	P60546	Guanylate kinase (EC 2.7.4.8) (GMP kinase)	835	no	COG0194	0	1	1	0.00400737
TNAA_ECOLI	P00913	Tryptophanase (EC 4.1.99.1) (L-tryptophan indole-lyase) (TNase)	835	no	COG3033	0	0	0	0.00397513
ECOT_ECOLI	P23827	Ecotin precursor	835	no	COG4574	0	0	0	0.00329495
RNPH_ECOLI	P03842	Ribonuclease PH (EC 2.7.7.56) (RNase PH) (tRNA nucleotidyltransferase)	835	no	COG0689	0	NOTFOUND	NOTFOUND	0.00325077
PYRI_ECOLI	P00478	Aspartate carbamoyltransferase regulatory chain	835	no	COG1781	0	1	1	0.00290155
ARAE_ECOLI	P09830	Arabinose-proton symporter (Arabinose transporter)	805	no	COG0477	0	0	0	0.0208148
METQ_ECOLI	P28635	D-methionine-binding lipoprotein metQ precursor	805	no	COG1464	0	1	1	0.0206296
YJJK_ECOLI	P37797	ABC transporter ATP-binding protein yjjK	805	no	COG0488	0	1	0	0.00582677
RPE_ECOLI	P32661	Ribulose-phosphate 3-epimerase (EC 5.1.3.1) (Pentose-5-phosphate 3-epimerase) (PPE) (R5P3E	805	no	COG0036	0	1	1	0.00465001
PROV_ECOLI	P14175	Glycine betaine/L-proline transport ATP-binding protein proV	805	no	COG4175	0	1	0	0.00464275
YFHF_ECOLI	P36539	Protein yfhF	805	no	COG0316	0	1	0	0.0040262
ACCD_ECOLI	P08193	Acetyl-coenzyme A carboxylase carboxyl transferase subunit beta (EC 6.4.1.2) (ACCase beta	805	no	COG0777	0	1	1	0.00355323
DNAJ_ECOLI	P08622	Chaperone protein dnaJ (Heat shock protein J) (HSP40)	805	no	COG0484	0	1	1	0.0032013
MINE_ECOLI	P18198	Cell division topological specificity factor	805	no	COG0851	0	1	1	0.00319278
PURT_ECOLI	P33221	Phosphoribosylglycinamide formyltransferase 2 (EC 2.1.2.-) (GART 2) (GAR transformylase 2)	792	no	COG0027	0	0	0	0.00482295
RLUC_ECOLI	P23851	Ribosomal large subunit pseudouridine synthase C (EC 4.2.1.70) (Pseudouridylate synthase)	792	no	COG0564	0	1	1	0.00383917
PHOP_ECOLI	P23836	Transcriptional regulatory protein phoP	786	no	COG0745	0	1	1	0.00555602
ATPG_ECOLI	P00837	ATP synthase gamma chain (EC 3.6.3.14)	779	no	COG0224	0	1	1	0.00351414
GLR3_ECOLI	P37687	Glutaredoxin 3 (Grx3)	763	no	COG0695	0	1	0	0.00704586
GSHR_ECOLI	P06715	Glutathione reductase (EC 1.8.1.7) (GR) (GRase)	763	no	COG1249	0	1	1	0.0046445
YHBC_ECOLI	P03843	Hypothetical UPF0090 protein yhbC	763	no	COG0779	0	1	1	0.00437738
RRAA_ECOLI	P32165	Regulator of ribonuclease activity A	763	no	COG0684	0	1	1	0.00436744
KCY_ECOLI	P23863	Cytidylate kinase (EC 2.7.4.14) (CK) (Cytidine monophosphate kinase) (CMP kinase) (MssA pr	763	no	COG0283	0	1	1	0.00424167
SSRP_ECOLI	P32052	SsrA-binding protein (Small protein B)	763	no	COG0691	0	1	1	0.00423539
GSA_ECOLI	P23893	Glutamate-1-semialdehyde 2,1-aminomutase (EC 5.4.3.8) (GSA) (Glutamate-1-semialdehyde amin	763	no	COG0001	0	1	1	0.00345504
PGMU_ECOLI	P36938	Phosphoglucomutase (EC 5.4.2.2) (Glucose phosphomutase) (PGM)	753	no	COG0033	0	1	1	0.0218095
LEPA_ECOLI	P60785	GTP-binding protein lepA	753	no	COG0481	0	1	1	0.00356496
PHSM_ECOLI	P00490	Maltodextrin phosphorylase (EC 2.4.1.1)	752	no	COG0058	0	0	0	0.00501482
NADE_ECOLI	P18843	NH(3)-dependent NAD(+) synthetase (EC 6.3.1.5) (Nitrogen-regulatory protein)	746	no	COG0171	0	0	0	0.00576195
CARA_ECOLI	P00907	Carbamoyl-phosphate synthase small chain (EC 6.3.5.5) (Carbamoyl-phosphate synthetase glut	746	no	COG0505	0	1	1	0.00320236
YFGA_ECOLI	P27434	Putative HTH-type transcriptional regulator yfgA	737	no	COG1426	0	1	1	0.00961719
GCH1_ECOLI	P27511	GTP cyclohydrolase I (EC 3.5.4.16) (GTP-CH-I)	737	no	COG0302	0	1	1	0.00503459
PDXJ_ECOLI	P24223	Pyridoxal phosphate biosynthetic protein pdxJ (PNP synthase)	737	no	COG0854	0	1	1	0.0045546
GLMU_ECOLI	P17114	Bifunctional glmU protein [Includes: UDP-N-acetylglucosamine pyrophosphorylase (EC 2.7.7.2	737	no	COG1207	0	1	1	0.00429335
KHSE_ECOLI	P00547	Homoserine kinase (EC 2.7.1.39) (HK)	737	no	COG0083	0	1	1	0.00369222
PEPB_ECOLI	P37095	Peptidase B (EC 3.4.11.23) (Aminopeptidase B)	731	no	COG0260	0	1	1	0.00412387
CLPX_ECOLI	P33138	ATP-dependent Clp protease ATP-binding subunit clpX	731	no	COG1219	0	1	1	0.00357525
GLTB_ECOLI	P09831	Glutamate synthase [NADPH] large chain precursor (EC 1.4.1.13) (Glutamate synthase alpha s	729	no	COG0067	0	1	0	0.00314972
YHHX_ECOLI	P46853	Putative oxidoreductase yhhX (EC 1.-.-.-)	727	no	COG0673	0	0	0	0.00701417
SPED_ECOLI	P09159	S-adenosylmethionine decarboxylase proenzyme (EC 4.1.1.50) (AdoMetDC) (SamDC) [Contains: S	727	no	COG1586	0	1	1	0.00466177
MTNN_ECOLI	P24247	MTA/SAH nucleosidase (P46) (5'-methylthioadenosine nucleosidase) (EC 3.2.2.16) (S-adenosyl	704	no	COG0775	0	1	1	0.00744587
NUSB_ECOLI	P04381	N utilization substance protein B (NusB protein)	704	no	COG0781	0	1	1	0.00740793
PHNA_ECOLI	P16680	PhnA protein	704	no	COG2824	0	0	0	0.00639952
BOLA_ECOLI	P15298	BolA protein	704	no	COG0271	0	1	1	0.00619657
PROC_ECOLI	P00373	Pyrroline-5-carboxylate reductase (EC 1.5.1.2) (P5CR) (P5C reductase)	704	no	COG0345	0	1	1	0.00497373
FOLX_ECOLI	P80449	D-erythro-7,8-dihydroneopterin triphosphate epimerase (EC 5.-.-.-) (Dihydroneopterin triph	704	no	COG1539	0	1	0	0.00487432
GAL1_ECOLI	P0A6T3	Galactokinase (EC 2.7.1.6) (Galactose kinase)	704	no	COG0153	0	1	1	0.00435322
RBFA_ECOLI	P09170	Ribosome-binding factor A (P15B protein)	704	no	COG0858	0	1	1	0.00420073
OXAA_ECOLI	P25714	Inner membrane protein oxaA	704	no	COG0706	0	1	1	0.00414352
YEEN_ECOLI	P76351	Hypothetical UPF0082 protein yeeN	704	no	COG0217	0	0	0	0.00410148
YGGX_ECOLI	P52065	UPF0269 protein yggX	704	no	COG2924	0	1	1	0.00349859
PUR4_ECOLI	P15254	Phosphoribosylformylglycinamidine synthase (EC 6.3.5.3) (FGAM synthase) (FGAMS) (Formylgly	694	no	COG0046	0	1	1	0.00334195
RF3_ECOLI	P33998	Peptide chain release factor 3 (RF-3)	692	no	COG4108	0	1	1	0.00479451
SYH_ECOLI	P60906	Histidyl-tRNA synthetase (EC 6.1.1.21) (Histidine--tRNA ligase) (HisRS)	692	no	COG0124	1	1	1	0.00370468
PEPQ_ECOLI	P21165	Xaa-Pro dipeptidase (EC 3.4.13.9) (X-Pro dipeptidase) (Proline dipeptidase) (Prolidase) (I	690	no	COG0006	0	1	1	0.00447187
TGT_ECOLI	P19675	Queuine tRNA-ribosyltransferase (EC 2.4.2.29) (tRNA-guanine transglycosylase) (Guanine ins	690	no	COG0343	0	1	1	0.0033091
PPID_ECOLI	P77241	Peptidyl-prolyl cis-trans isomerase D (EC 5.2.1.8) (PPIase D) (Rotamase D)	686	no	COG0760	0	1	1	0.00732952
RECA_ECOLI	P03017	RecA protein (Recombinase A)	686	no	COG0468	0	1	1	0.00348014
SELD_ECOLI	P16456	Selenide,water dikinase (EC 2.7.9.3) (Selenophosphate synthetase) (Selenium donor protein)	686	no	COG0709	0	1	0	0.003292
RISA_ECOLI	P29015	Riboflavin synthase alpha chain (EC 2.5.1.9)	679	no	COG0307	0	1	1	0.00447174
ENGB_ECOLI	P24253	Probable GTP-binding protein engB	679	no	COG0218	0	1	1	0.00387333
KPY2_ECOLI	P21599	Pyruvate kinase II (EC 2.7.1.40) (PK-2)	679	no	COG0469	0	1	1	0.00386355
AROA_ECOLI	P07638	3-phosphoshikimate 1-carboxyvinyltransferase (EC 2.5.1.19) (5-enolpyruvylshikimate-3-phosp	673	no	COG0128	0	1	1	0.00392603
FDOG_ECOLI	P32176	Formate dehydrogenase-O, major subunit (EC 1.2.1.2) (Formate dehydrogenase-O alpha subunit	672	no	COG0243	0	0	0	0.00532034
OSMY_ECOLI	P27291	Osmotically inducible protein Y precursor	664	no	COG2823	0	1	0	0.0110869
YFGL_ECOLI	P77774	Hypothetical protein yfgL	664	no	COG1520	0	1	1	0.010983
PYRC_ECOLI	P05020	Dihydroorotase (EC 3.5.2.3) (DHOase)	664	no	COG0418	0	1	1	0.00731884
BIOD_ECOLI	P13000	Dethiobiotin synthetase (EC 6.3.3.3) (Dethiobiotin synthase) (DTB synthetase) (DTBS)	664	no	COG0132	0	1	1	0.00596127
CPXR_ECOLI	P16244	Transcriptional regulatory protein cpxR	664	no	COG0745	0	1	1	0.00555602
PTSN_ECOLI	P31222	Nitrogen regulatory IIA protein (EC 2.7.1.69) (Enzyme IIA-NTR) (Phosphotransferase enzyme	664	no	COG1762	0	1	1	0.00554664
EXBB_ECOLI	P18783	Biopolymer transport exbB protein	664	no	COG0811	0	1	1	0.00484237
LEU1_ECOLI	P09151	2-isopropylmalate synthase (EC 2.3.3.13) (Alpha-isopropylmalate synthase) (Alpha-IPM synth	664	no	COG0119	0	1	1	0.00480009
GLNB_ECOLI	P05826	Nitrogen regulatory protein P-II 1	664	no	COG0347	0	1	1	0.00471567
LPXA_ECOLI	P10440	Acyl-[acyl-carrier-protein]--UDP-N-acetylglucosamine O-acyltransferase (EC 2.3.1.129) (UDP	664	no	COG1043	0	1	1	0.00439543
SDAC_ECOLI	P36559	Serine transporter	664	no	COG0814	0	1	1	0.00397574
ASNB_ECOLI	P22106	Asparagine synthetase B [glutamine-hydrolyzing] (EC 6.3.5.4)	658	no	COG0367	0	1	1	0.00715908
SYK2_ECOLI	P0A8N5	Lysyl-tRNA synthetase, heat inducible (EC 6.1.1.6) (Lysine--tRNA ligase) (LysRS)	658	no	COG1190	0	0	0	0.00370225
YLEA_ECOLI	P77645	Hypothetical UPF0004 protein yleA	658	no	COG0621	0	1	1	0.00336609
NUOG_ECOLI	P33602	NADH-quinone oxidoreductase chain G (EC 1.6.99.5) (NADH dehydrogenase I, chain G) (NDH-1,	652	no	COG1034	0	1	1	0.00496872
ALDA_ECOLI	P25553	Aldehyde dehydrogenase A (EC 1.2.1.22) (Lactaldehyde dehydrogenase)	649	no	COG1012	0	0	0	0.00593042
LEUD_ECOLI	P30126	3-isopropylmalate dehydratase small subunit (EC 4.2.1.33) (Isopropylmalate isomerase) (Alp	649	no	COG0066	0	1	1	0.0044464
GATY_ECOLI	P37192	Tagatose-1,6-bisphosphate aldolase gatY (EC 4.1.2.-) (TBPA)	640	no	COG0191	0	NOTFOUND	NOTFOUND	0.00588004
PTNA_ECOLI	P08186	PTS system, mannose-specific IIAB component (EIIAB-Man) (Mannose-permease IIAB component)	640	no	COG2893	0	1	1	0.00534535
HIS1_ECOLI	P60757	ATP phosphoribosyltransferase (EC 2.4.2.17) (ATP-PRTase) (ATP-PRT)	640	no	COG0040	0	1	1	0.00388458
GUAC_ECOLI	P60560	GMP reductase (EC 1.7.1.7) (Guanosine 5'-monophosphate oxidoreductase) (Guanosine monophos	640	no	COG0516	0	1	0	0.0036524
SECD_ECOLI	P19673	Protein-export membrane protein secD	638	no	COG0342	0	1	1	0.00343715
GCSP_ECOLI	P33195	Glycine dehydrogenase [decarboxylating] (EC 1.4.4.2) (Glycine decarboxylase) (Glycine clea	633	no	COG0403	0	1	1	0.00306356
ACRA_ECOLI	P31223	Acriflavine resistance protein A precursor	632	no	COG0845	0	1	1	0.0115328
DACA_ECOLI	P04287	Penicillin-binding protein 5 precursor (D-alanyl-D-alanine carboxypeptidase fraction A) (E	629	no	COG1686	0	1	1	0.00788836
MIOC_ECOLI	P03817	Protein mioC	613	no	COG0716	0	1	1	0.0129636
MRP_ECOLI	P21590	Mrp protein	613	no	COG0489	0	1	1	0.0127602
YFGD_ECOLI	P76569	Protein yfgD	613	no	COG1393	0	1	0	0.0110026
NUOF_ECOLI	P31979	NADH-quinone oxidoreductase chain F (EC 1.6.99.5) (NADH dehydrogenase I, chain F) (NDH-1,	613	no	COG1894	0	1	1	0.00970872
USPG_ECOLI	P39177	Universal stress protein G	613	no	COG0589	0	0	0	0.00689953
UBIE_ECOLI	P27851	Ubiquinone/menaquinone biosynthesis methyltransferase ubiE (EC 2.1.1.-)	613	no	COG2226	0	1	1	0.00645669
KITH_ECOLI	P23331	Thymidine kinase (EC 2.7.1.21)	613	no	COG1435	0	1	1	0.0063728
OMPR_ECOLI	P03025	Transcriptional regulatory protein ompR	613	no	COG0745	0	1	1	0.00555602
CYDB_ECOLI	P11027	Cytochrome d ubiquinol oxidase subunit II (EC 1.10.3.-) (Cytochrome bd-I oxidase subunit I	613	no	COG1294	0	1	1	0.00537725
LOLA_ECOLI	P61316	Outer-membrane lipoprotein carrier protein precursor (P20)	613	no	COG2834	0	1	1	0.00490546
RIMM_ECOLI	P21504	16S rRNA processing protein rimM (21K)	613	no	COG0806	0	1	1	0.0047463
KDSB_ECOLI	P04951	3-deoxy-manno-octulosonate cytidylyltransferase (EC 2.7.7.38) (CMP-KDO synthetase) (CMP-2-	613	no	COG1212	0	1	1	0.00467329
GCSH_ECOLI	P23884	Glycine cleavage system H protein	613	no	COG0509	0	1	1	0.00428144
SYR_ECOLI	P11875	Arginyl-tRNA synthetase (EC 6.1.1.19) (Arginine--tRNA ligase) (ArgRS)	613	no	COG0018	1	1	1	0.00394504
YFCB_ECOLI	P39199	Hypothetical adenine-specific methylase yfcB (EC 2.1.1.72)	613	no	COG2890	0	1	1	0.00394346
PURK_ECOLI	P09029	Phosphoribosylaminoimidazole carboxylase ATPase subunit (EC 4.1.1.21) (AIR carboxylase) (A	613	no	COG0026	0	1	1	0.00386903
YGGL_ECOLI	P38521	Hypothetical protein yggL	613	no	COG3171	0	1	0	0.00357308
LIPA_ECOLI	P60716	Lipoyl synthase (EC 2.8.1.-) (Lipoic acid synthase) (Lipoate synthase) (Lipoyl-acyl-carrie	613	no	COG0320	0	1	1	0.00346353
HSLV_ECOLI	P31059	ATP-dependent protease hslV (EC 3.4.25.-) (Heat shock protein hslV)	613	no	COG5405	0	1	1	0.00331578
YQHD_ECOLI	Q46856	Hypothetical oxidoreductase yqhD (EC 1.1.-.-)	613	no	COG1979	0	1	0	0.0032315
LEU2_ECOLI	P0A6A6	3-isopropylmalate dehydratase large subunit (EC 4.2.1.33) (Isopropylmalate isomerase) (Alp	593	no	COG0065	0	1	1	0.00461997
ALLR_ECOLI	P77734	Negative regulator of allantoin and glyoxylate utilization operons (Transcriptional regula	582	no	COG1414	0	0	0	0.0107782
GATD_ECOLI	P37190	Galactitol-1-phosphate 5-dehydrogenase (EC 1.1.1.251)	582	no	COG1063	0	0	0	0.00809704
NANA_ECOLI	P06995	N-acetylneuraminate lyase (EC 4.1.3.3) (N-acetylneuraminic acid aldolase) (N-acetylneurami	582	no	COG0329	0	0	0	0.00351454
FTSH_ECOLI	P28691	Cell division protein ftsH (EC 3.4.24.-)	579	no	COG0465	0	1	1	0.00464497
AMPA_ECOLI	P11648	Cytosol aminopeptidase (EC 3.4.11.1) (Leucine aminopeptidase) (LAP) (Leucyl aminopeptidase	577	no	COG0260	0	1	1	0.00412387
SYC_ECOLI	P21888	Cysteinyl-tRNA synthetase (EC 6.1.1.16) (Cysteine--tRNA ligase) (CysRS)	577	no	COG0215	0	1	1	0.00357693
YRAP_ECOLI	P45467	Hypothetical protein yraP precursor	571	no	COG2823	0	1	1	0.0110869
DHNA_ECOLI	P00393	NADH dehydrogenase (EC 1.6.99.3)	571	no	COG1252	0	1	1	0.00767685
FUR_ECOLI	P06975	Ferric uptake regulation protein (Ferric uptake regulator)	571	no	COG0735	0	1	1	0.00523345
NADA_ECOLI	P11458	Quinolinate synthetase A	571	no	COG0379	0	1	1	0.00448143
RSUA_ECOLI	P33918	Ribosomal small subunit pseudouridine synthase A (EC 4.2.1.70) (16S pseudouridylate 516 sy	571	no	COG1187	0	1	1	0.00444365
AMPM_ECOLI	P07906	Methionine aminopeptidase (EC 3.4.11.18) (MAP) (Peptidase M)	571	no	COG0024	0	1	1	0.00392346
DPPA_ECOLI	P23847	Periplasmic dipeptide transport protein precursor (Dipeptide-binding protein) (DBP)	565	no	COG0747	0	0	0	0.00882705
ISPG_ECOLI	P62620	4-hydroxy-3-methylbut-2-en-1-yl diphosphate synthase (EC 1.17.4.3) (1-hydroxy-2-methyl-2-(	565	no	COG0821	0	1	1	0.00408116
PTH_ECOLI	P23932	Peptidyl-tRNA hydrolase (EC 3.1.1.29) (PTH)	561	no	COG0193	0	1	1	0.00510124
GALF_ECOLI	P78083	UTP--glucose-1-phosphate uridylyltransferase (EC 2.7.7.9) (UDP-glucose pyrophosphorylase)	561	no	COG1210	0	1	0	0.00371731
RIR2_ECOLI	P00453	Ribonucleoside-diphosphate reductase 1 beta chain (EC 1.17.4.1) (Ribonucleotide reductase	557	no	COG0208	0	1	1	0.00998987
TOP1_ECOLI	P06612	DNA topoisomerase I (EC 5.99.1.2) (Omega-protein) (Relaxing enzyme) (Untwisting enzyme) (S	556	no	COG0550	0	1	1	0.00496101
DCP_ECOLI	P24171	Peptidyl-dipeptidase dcp (EC 3.4.15.5) (Dipeptidyl carboxypeptidase)	554	no	COG0339	0	0	0	0.00384226
PDXY_ECOLI	P77150	Pyridoxamine kinase (EC 2.7.1.35) (PM kinase)	546	no	COG2240	0	1	0	0.0117145
MTLD_ECOLI	P09424	Mannitol-1-phosphate 5-dehydrogenase (EC 1.1.1.17)	546	no	COG0246	0	1	0	0.009073
MGSA_ECOLI	P37066	Methylglyoxal synthase (EC 4.2.3.3) (MGS)	546	no	COG1803	0	1	1	0.00887442
NAGB_ECOLI	P09375	Glucosamine-6-phosphate deaminase (EC 3.5.99.6) (Glucosamine-6-phosphate isomerase) (GNPDA	546	no	COG0363	0	1	1	0.00818076
NUOE_ECOLI	P33601	NADH-quinone oxidoreductase chain E (EC 1.6.99.5) (NADH dehydrogenase I, chain E) (NDH-1,	546	no	COG1905	0	1	1	0.00641101
GCVR_ECOLI	P23483	Glycine cleavage system transcriptional repressor (Gcv operon repressor)	546	no	COG2716	0	1	1	0.00514684
YGGS_ECOLI	P52054	Hypothetical UPF0001 protein yggS	546	no	COG0325	0	1	1	0.00418976
FKBX_ECOLI	P22563	FKBP-type 16 kDa peptidyl-prolyl cis-trans isomerase (EC 5.2.1.8) (PPIase) (Rotamase)	546	no	COG1047	0	1	1	0.00386417
KSGA_ECOLI	P06992	Dimethyladenosine transferase (EC 2.1.1.-) (S-adenosylmethionine-6-N', N'-adenosyl(rRNA) d	546	no	COG0030	0	1	1	0.00341071
NUCD_ECOLI	P33599	NADH-quinone oxidoreductase chain C/D (EC 1.6.99.5) (NADH dehydrogenase I, chain C/D) (NDH	540	no	COG0649	0	1	1	0.00356648
OPDA_ECOLI	P27298	Oligopeptidase A (EC 3.4.24.70)	539	no	COG0339	0	1	1	0.00384226
ASSY_ECOLI	P22767	Argininosuccinate synthase (EC 6.3.4.5) (Citrulline--aspartate ligase)	537	no	COG0137	0	0	0	0.00372093
PUR2_ECOLI	P15640	Phosphoribosylamine--glycine ligase (EC 6.3.4.13) (GARS) (Glycinamide ribonucleotide synth	535	no	COG0151	0	1	1	0.00299852
HDHA_ECOLI	P25529	7-alpha-hydroxysteroid dehydrogenase (EC 1.1.1.159) (7-alpha-HSDH)	530	no	COG1028	0	0	0	0.00731431
GLTD_ECOLI	P09832	Glutamate synthase [NADPH] small chain (EC 1.4.1.13) (Glutamate synthase beta subunit) (NA	530	no	COG0493	0	1	0	0.00438692
MAO1_ECOLI	P26616	NAD-dependent malic enzyme (EC 1.1.1.38) (NAD-ME)	530	no	COG0281	0	1	1	0.00414959
LEU3_ECOLI	P30125	3-isopropylmalate dehydrogenase (EC 1.1.1.85) (Beta-IPM dehydrogenase) (IMDH) (3-IPM-DH)	530	no	COG0473	0	1	1	0.00414777
ASPA_ECOLI	P04422	Aspartate ammonia-lyase (EC 4.3.1.1) (Aspartase)	526	no	COG1027	0	1	1	0.00502436
RBSD_ECOLI	P04982	High affinity ribose transport protein rbsD	518	no	COG1869	0	1	0	0.0107558
MPRA_ECOLI	P24201	Transcriptional repressor mprA (EmrR protein)	518	no	COG1846	0	1	1	0.0104025
YIEF_ECOLI	P31465	Hypothetical protein yieF	518	no	COG0431	0	0	0	0.00904477
LGUL_ECOLI	Q59384	Lactoylglutathione lyase (EC 4.4.1.5) (Methylglyoxalase) (Aldoketomutase) (Glyoxalase I) (	518	no	COG0346	0	1	0	0.00753548
YCDY_ECOLI	P75915	Hypothetical protein ycdY	518	no	COG3381	0	1	0	0.00598717
YFCD_ECOLI	P76494	Putative Nudix hydrolase yfcD (EC 3.6.-.-)	518	no	COG0494	0	1	1	0.00519569
CYDA_ECOLI	P11026	Cytochrome d ubiquinol oxidase subunit I (EC 1.10.3.-) (Cytochrome bd-I oxidase subunit I)	518	no	COG1271	0	1	1	0.00505994
YRDC_ECOLI	P45748	Protein yrdC	518	no	COG0009	0	1	1	0.00449383
SECA_ECOLI	P10408	Preprotein translocase secA subunit	518	no	COG0653	0	1	1	0.00374183
FTSY_ECOLI	P10121	Cell division protein ftsY	518	no	COG0552	0	1	1	0.00324246
RSMC_ECOLI	P39406	Ribosomal RNA small subunit methyltransferase C (EC 2.1.1.52) (rRNA (guanine-N(2)-)-methyl	518	no	COG2813	0	1	1	0.00264906
YHEO_ECOLI	P45533	Hypothetical protein yheO	518	no	COG2964	0	1	1	0.00198304
TYRB_ECOLI	P04693	Aromatic-amino-acid aminotransferase (EC 2.6.1.57) (AROAT) (ARAT)	510	no	COG1448	0	1	1	0.0043986
NLPD_ECOLI	P33648	Lipoprotein nlpD precursor	504	no	COG0739	0	1	1	0.00825797
YBGI_ECOLI	P75743	Hypothetical UPF0135 protein ybgI	504	no	COG0327	0	1	1	0.0032819
GYRB_ECOLI	P06982	DNA gyrase subunit B (EC 5.99.1.3)	501	no	COG0187	0	1	1	0.00361889
DCEA_ECOLI	P80063	Glutamate decarboxylase alpha (EC 4.1.1.15) (GAD-alpha)	498	no	COG0076	0	0	0	0.0039893
METE_ECOLI	P25665	5-methyltetrahydropteroyltriglutamate--homocysteine methyltransferase (EC 2.1.1.14) (Methi	497	no	COG0620	0	1	1	0.00412834
TEHB_ECOLI	P25397	Tellurite resistance protein tehB	494	no	COG0500	0	0	0	0.00920722
TDH_ECOLI	P07913	L-threonine 3-dehydrogenase (EC 1.1.1.103)	494	no	COG1063	0	1	0	0.00809704
TKRA_ECOLI	P37666	2-ketogluconate reductase (EC 1.1.1.215) (2KR) (2-ketoaldonate reductase)	494	no	COG1052	0	1	0	0.00754468
HISX_ECOLI	P06988	Histidinol dehydrogenase (EC 1.1.1.23) (HDH)	494	no	COG0141	0	1	1	0.00360544
HSCA_ECOLI	P36541	Chaperone protein hscA (Hsc66)	491	no	COG0443	0	1	0	0.00335665
SDHM_ECOLI	P30744	L-serine dehydratase 2 (EC 4.3.1.17) (L-serine deaminase 2) (SDH 2) (L-SD2)	488	no	COG1760	0	0	0	0.00738367
YHBZ_ECOLI	P42641	Hypothetical GTP-binding protein yhbZ	488	no	COG0536	0	1	1	0.00374777
CIRA_ECOLI	P17315	Colicin I receptor precursor	483	no	COG4771	0	1	0	0.00630762
DAPB_ECOLI	P04036	Dihydrodipicolinate reductase (EC 1.3.1.26) (DHPR)	483	no	COG0289	0	1	1	0.00346743
MODA_ECOLI	P37329	Molybdate-binding periplasmic protein precursor	479	no	COG0725	0	1	0	0.00657132
FHUA_ECOLI	P06971	Ferrichrome-iron receptor precursor (Ferric hydroxamate uptake) (Ferric hydroxamate recept	479	no	COG1629	0	0	0	0.00475774
RNE_ECOLI	P21513	Ribonuclease E (EC 3.1.4.-) (RNase E)	477	no	COG1530	0	1	1	0.00335664
PUR1_ECOLI	P00496	Amidophosphoribosyltransferase (EC 2.4.2.14) (Glutamine phosphoribosylpyrophosphate amidot	477	no	COG0034	0	1	1	0.00333283
PSTS_ECOLI	P06128	Phosphate-binding periplasmic protein precursor (PBP)	474	no	COG0226	0	1	1	0.00702425
ILVC_ECOLI	P05793	Ketol-acid reductoisomerase (EC 1.1.1.86) (Acetohydroxy-acid isomeroreductase) (Alpha-keto	471	no	COG0059	0	1	1	0.00432631
DHG_ECOLI	P15877	Quinoprotein glucose dehydrogenase (EC 1.1.5.2) (Glucose dehydrogenase [pyrroloquinoline-q	467	no	COG4993	0	0	0	0.0428721
RCSF_ECOLI	P28633	Protein rcsF	453	no	NOG06254	0	1	1	0.0411834
YCFM_ECOLI	P75947	Hypothetical protein ycfM	453	no	COG3417	0	1	1	0.0107707
YEBR_ECOLI	P76270	UPF0067 protein yebR	453	no	COG1956	0	1	1	0.00912139
RBD1_ECOLI	P37760	dTDP-4-dehydrorhamnose reductase (EC 1.1.1.133) (dTDP-4-keto-L-rhamnose reductase) (dTDP-6	453	no	COG1091	0	0	0	0.00857298
FNR_ECOLI	P03019	Fumarate and nitrate reduction regulatory protein	453	no	COG0664	0	1	1	0.00755343
MIPA_ECOLI	P77486	MltA-interacting protein precursor	453	no	COG3713	0	1	0	0.0063285
MAO2_ECOLI	P76558	NADP-dependent malic enzyme (EC 1.1.1.40) (NADP-ME)	453	no	COG0280	0	1	0	0.00626439
TYSY_ECOLI	P00470	Thymidylate synthase (EC 2.1.1.45) (TS) (TSase)	453	no	COG0207	0	1	1	0.00577059
CREA_ECOLI	P08367	CreA protein	453	no	COG3045	0	1	0	0.00576609
ELAB_ECOLI	P52084	ElaB protein	453	no	COG4575	0	1	0	0.00565301
KDSC_ECOLI	P45396	3-deoxy-D-manno-octulosonate 8-phosphate phosphatase (EC 3.1.3.45) (KDO 8-P phosphatase)	453	no	COG1778	0	1	1	0.00540527
ILVE_ECOLI	P00510	Branched-chain-amino-acid aminotransferase (EC 2.6.1.42) (Transaminase B) (BCAT)	453	no	COG0115	0	1	1	0.00539281
YFCE_ECOLI	P76495	Hypothetical UPF0025 protein yfcE	453	no	COG0622	0	1	0	0.00510738
HFLC_ECOLI	P25661	HflC protein (EC 3.4.-.-)	453	no	COG0330	0	1	1	0.00496429
YTFP_ECOLI	P39323	Hypothetical UPF0131 protein ytfP	453	no	COG2105	0	1	1	0.0048902
YRBD_ECOLI	P45391	Hypothetical protein yrbD precursor	453	no	COG1463	0	1	1	0.00441154
LPXD_ECOLI	P21645	UDP-3-O-[3-hydroxymyristoyl] glucosamine N-acyltransferase (EC 2.3.1.-) (FirA protein) (Ri	453	no	COG1044	0	1	1	0.00437469
PROA_ECOLI	P07004	Gamma-glutamyl phosphate reductase (GPR) (EC 1.2.1.41) (Glutamate-5-semialdehyde dehydroge	453	no	COG0014	0	1	1	0.00412138
DP3B_ECOLI	P00583	DNA polymerase III, beta chain (EC 2.7.7.7)	453	no	COG0592	0	1	1	0.00398928
AROE_ECOLI	P15770	Shikimate dehydrogenase (EC 1.1.1.25)	453	no	COG0169	0	1	1	0.00381695
THII_ECOLI	P77718	Thiamine biosynthesis protein thiI	453	no	COG0301	0	1	1	0.00379434
YFGB_ECOLI	P36979	Hypothetical UPF0063 protein yfgB	453	no	COG0820	0	1	1	0.00377313
ADH3_ECOLI	P25437	Alcohol dehydrogenase class III (EC 1.1.1.1) (Glutathione-dependent formaldehyde dehydroge	453	no	COG1062	0	0	0	0.00371899
F16P_ECOLI	P09200	Fructose-1,6-bisphosphatase (EC 3.1.3.11) (D-fructose-1,6-bisphosphate 1-phosphohydrolase)	453	no	COG0158	0	1	1	0.00361449
PMBA_ECOLI	P24231	PmbA protein (TldE protein)	435	no	COG0312	0	1	0	0.0034767
YHJJ_ECOLI	P37648	Protein yhjJ precursor	432	no	COG0612	0	1	0	0.00678216
TALA_ECOLI	P78258	Transaldolase A (EC 2.2.1.2)	432	no	COG0176	0	1	0	0.00566868
POTA_ECOLI	P23858	Spermidine/putrescine transport ATP-binding protein potA	430	no	COG3842	0	0	0	0.00563162
HFLK_ECOLI	P25662	HflK protein	427	no	COG0330	0	1	1	0.00496429
ATMA_ECOLI	P39168	Mg(2+) transport ATPase, P-type 1 (EC 3.6.3.2)	424	no	COG0474	0	0	0	0.0083589
LIVK_ECOLI	P04816	Leucine-specific binding protein precursor (LS-BP) (L-BP)	424	no	COG0683	0	1	0	0.00670267
RAPA_ECOLI	P60240	RNA polymerase associated protein rapA (EC 3.6.1.-) (ATP-dependent helicase hepA)	421	no	COG0553	0	1	1	0.00767074
FADL_ECOLI	P10384	Long-chain fatty acid transport protein precursor (Outer membrane fadL protein) (Outer mem	420	no	COG2067	0	1	0	0.0152288
RBSK_ECOLI	P05054	Ribokinase (EC 2.7.1.15)	420	no	COG0524	0	1	0	0.00560933
TOLA_ECOLI	P19934	TolA protein	414	no	COG3064	0	1	1	0.0225856
PTND_ECOLI	P08188	PTS system, mannose-specific IID component (EIID-Man) (Mannose-permease IID component) (Ph	414	no	COG3716	0	1	1	0.012305
UP04_ECOLI	P39169	Unknown protein from 2D-page (Spot LM6)	414	no	COG1652	0	0	0	0.00825965
LIVJ_ECOLI	P02917	Leu/Ile/Val-binding protein precursor (LIV-BP)	414	no	COG0683	0	0	0	0.00670267
ADPP_ECOLI	Q93K97	ADP-ribose pyrophosphatase (EC 3.6.1.13) (ADP-ribose diphosphatase) (Adenosine diphosphori	414	no	COG0494	0	1	1	0.00519569
THTM_ECOLI	P31142	3-mercaptopyruvate sulfurtransferase (EC 2.8.1.2) (Rhodanese-like protein) (MST)	414	no	COG2897	0	1	1	0.00424488
TRMU_ECOLI	P25745	Probable tRNA (5-methylaminomethyl-2-thiouridylate)-methyltransferase (EC 2.1.1.61)	414	no	COG0482	0	1	1	0.00403298
YHGF_ECOLI	P46837	Protein yhgF	410	no	COG2183	0	1	1	0.00464637
DCEB_ECOLI	P28302	Glutamate decarboxylase beta (EC 4.1.1.15) (GAD-beta)	410	no	COG0076	0	0	0	0.0039893
MURA_ECOLI	P28909	UDP-N-acetylglucosamine 1-carboxyvinyltransferase (EC 2.5.1.7) (Enoylpyruvate transferase)	410	no	COG0766	0	1	1	0.00395758
ENTF_ECOLI	P11454	Enterobactin synthetase component F (EC 2.7.7.-) (Enterochelin synthase F) (Serine activat	407	no	COG1020	0	0	0	0.0428721
VACJ_ECOLI	P76506	VacJ lipoprotein precursor	405	no	COG2853	0	1	1	0.0239549
PURR_ECOLI	P15039	HTH-type transcriptional repressor purR (Purine nucleotide synthesis repressor)	405	no	COG1609	0	1	0	0.0142526
NEMA_ECOLI	P77258	N-ethylmaleimide reductase (EC 1.-.-.-) (N-ethylmaleimide reducing enzyme)	405	no	COG1902	0	1	0	0.00914379
YFGM_ECOLI	P76576	Hypothetical UPF0070 protein yfgM	405	no	COG2976	0	1	1	0.0067323
TOLQ_ECOLI	P05828	TolQ protein	405	no	COG0811	0	1	1	0.00484237
THIF_ECOLI	P30138	Adenylyltransferase thiF (EC 2.7.7.-)	405	no	COG0476	0	1	0	0.00452306
THIE_ECOLI	P30137	Thiamine-phosphate pyrophosphorylase (EC 2.5.1.3) (TMP pyrophosphorylase) (TMP-PPase) (Thi	405	no	COG0352	0	1	0	0.00446562
ILVH_ECOLI	P00894	Acetolactate synthase isozyme III small subunit (EC 2.2.1.6) (AHAS-III) (Acetohydroxy-acid	405	no	COG0440	0	1	0	0.00325484
YCAO_ECOLI	P75838	Hypothetical UPF0142 protein ycaO	399	no	COG1944	0	1	0	0.00414754
ACRB_ECOLI	P31224	Acriflavine resistance protein B	395	no	COG0841	0	1	1	0.00789052
YQJH_ECOLI	Q46871	Hypothetical protein yqjH	392	no	COG2375	0	0	0	0.0550355
KGTP_ECOLI	P17448	Alpha-ketoglutarate permease	392	no	COG0477	0	0	0	0.0208148
YEEF_ECOLI	P33016	Hypothetical transport protein yeeF	392	no	COG0531	0	0	0	0.0091494
GALE_ECOLI	P09147	UDP-glucose 4-epimerase (EC 5.1.3.2) (Galactowaldenase) (UDP-galactose 4-epimerase)	392	no	COG1087	0	1	1	0.00630327
DHSA_ECOLI	P10444	Succinate dehydrogenase flavoprotein subunit (EC 1.3.99.1)	392	no	COG1053	0	1	1	0.00629723
DDLB_ECOLI	P07862	D-alanine--D-alanine ligase B (EC 6.3.2.4) (D-alanylalanine synthetase B) (D-Ala-D-Ala lig	392	no	COG1181	0	1	1	0.00533453
YBHA_ECOLI	P21829	Hypothetical protein ybhA	392	no	COG0561	0	1	0	0.0052828
HAM1_ECOLI	P52061	HAM1 protein homolog	392	no	COG0127	0	1	1	0.00352453
GALM_ECOLI	P40681	Aldose 1-epimerase (EC 5.1.3.3) (Mutarotase)	382	no	COG2017	0	1	0	0.00622213
YIDA_ECOLI	P09997	Hypothetical protein yidA	382	no	COG0561	0	1	0	0.0052828
RNC_ECOLI	P05797	Ribonuclease III (EC 3.1.26.3) (RNase III)	382	no	COG0571	0	1	1	0.00473819
YFIH_ECOLI	P33644	Hypothetical UPF0124 protein yfiH	382	no	COG1496	0	1	0	0.00456786
TRUC_ECOLI	Q46918	tRNA pseudouridine synthase C (EC 4.2.1.70) (Pseudouridylate synthase) (Uracil hydrolyase)	382	no	COG0564	0	1	0	0.00383917
RDGC_ECOLI	P36767	Recombination associated protein rdgC	382	no	COG0052	0	1	1	0.00341392
YBIL_ECOLI	P75780	Probable tonB-dependent receptor ybiL precursor	379	no	COG4774	0	0	0	0.00586797
AMPP_ECOLI	P15034	Xaa-Pro aminopeptidase (EC 3.4.11.9) (X-Pro aminopeptidase) (Aminopeptidase P II) (APP-II)	378	no	COG0006	0	1	1	0.00447187
YBIB_ECOLI	P30177	Hypothetical protein ybiB	378	no	COG0547	0	1	0	0.00369236
OSTA_ECOLI	P31554	Organic solvent tolerance protein precursor	372	no	COG1452	0	1	1	0.00442998
MPPA_ECOLI	P77348	Periplasmic murein peptide-binding protein precursor	368	no	COG4166	0	1	1	0.00945439
HSLR_ECOLI	P45802	Heat shock protein 15 (HSP15)	368	no	COG1188	0	1	1	0.00737044
FDOI_ECOLI	P32174	Formate dehydrogenase, cytochrome b556(FDO) subunit (Formate dehydrogenase-O gamma subunit	368	no	COG2864	0	0	0	0.0071513
YFEX_ECOLI	P76536	Hypothetical protein yfeX	368	no	COG2837	0	1	0	0.00709875
EX3_ECOLI	P09030	Exodeoxyribonuclease III (EC 3.1.11.2) (Exonuclease III) (EXO III) (AP endonuclease VI)	368	no	COG0708	0	1	1	0.0069
YGGG_ECOLI	P25894	Putative metalloprotease yggG (EC 3.4.24.-)	368	no	COG0501	0	1	0	0.00600677
YBDB_ECOLI	P15050	Hypothetical UPF0152 protein ybdB (p15)	368	no	COG2050	0	0	0	0.00560028
DHE4_ECOLI	P00370	NADP-specific glutamate dehydrogenase (EC 1.4.1.4) (NADP-GDH)	368	no	COG0334	0	1	0	0.00503754
DHSB_ECOLI	P07014	Succinate dehydrogenase iron-sulfur protein (EC 1.3.99.1)	368	no	COG0479	0	1	1	0.00461868
CYSZ_ECOLI	P12610	CysZ protein	368	no	COG2981	0	1	1	0.00450421
BIOB_ECOLI	P12996	Biotin synthase (EC 2.8.1.6) (Biotin synthetase)	368	no	COG0502	0	1	1	0.00450291
RLUB_ECOLI	P37765	Ribosomal large subunit pseudouridine synthase B (EC 4.2.1.70) (Pseudouridylate synthase)	368	no	COG1187	0	1	1	0.00444365
UPPS_ECOLI	P60472	Undecaprenyl pyrophosphate synthetase (EC 2.5.1.31) (UPP synthetase) (Di-trans-poly-cis-de	368	no	COG0020	0	1	1	0.00374448
SR54_ECOLI	P07019	Signal recognition particle protein (Fifty-four homolog) (P48)	359	no	COG0541	0	1	1	0.00300324
FECA_ECOLI	P13036	Iron(III) dicitrate transport protein fecA precursor	358	no	COG4772	0	0	0	0.00555834
CYOB_ECOLI	P18401	Ubiquinol oxidase polypeptide I (EC 1.10.3.-) (Cytochrome o subunit 1) (Oxidase BO(3) subu	356	no	COG0843	0	1	1	0.00521239
SYK3_ECOLI	P03812	Putative lysyl-tRNA synthetase (EC 6.1.1.6) (Lysine--tRNA ligase) (LysRS) (GX)	356	no	COG2269	0	1	1	0.00394008
PDXB_ECOLI	P05459	Erythronate-4-phosphate dehydrogenase (EC 1.1.1.-)	353	no	COG0111	0	1	1	0.0034245
T1MK_ECOLI	P08957	Type I restriction enzyme EcoKI M protein (EC 2.1.1.72) (M.EcoKI)	348	no	COG0286	0	0	0	0.166546
K6P2_ECOLI	P06999	6-phosphofructokinase isozyme 2 (EC 2.7.1.11) (Phosphofructokinase-2)	348	no	COG1105	0	0	0	0.0248067
THIJ_ECOLI	Q46948	4-methyl-5(B-hydroxyethyl)-thiazole monophosphate biosynthesis enzyme	348	no	COG0693	0	1	0	0.00983505
CRL_ECOLI	P24251	Curlin genes transcriptional activatory protein	348	no	COG2114	0	1	0	0.00795136
YBAK_ECOLI	P37175	Protein ybaK	348	no	COG2606	0	1	0	0.00636078
CYSB_ECOLI	P06613	HTH-type transcriptional regulator cysB (Cys regulon transcriptional activator)	348	no	COG0583	0	1	1	0.00611458
YDAO_ECOLI	P76055	Hypothetical protein ydaO	348	no	COG0037	0	1	1	0.00460956
YCCW_ECOLI	P75876	Hypothetical UPF0064 protein yccW	348	no	COG1092	0	1	0	0.00422874
YQGE_ECOLI	P52049	UPF0301 protein yqgE	348	no	COG1678	0	1	1	0.00421379
FECB_ECOLI	P15028	Iron(III) dicitrate-binding periplasmic protein precursor	348	no	COG4594	0	0	0	0.00347879
PROP_ECOLI	P30848	Proline/betaine transporter (Proline porter II) (PPII)	339	no	COG0477	0	0	0	0.0208148
YGGB_ECOLI	P11666	Hypothetical UPF0003 protein yggB	339	no	COG0668	0	1	1	0.00912248
YLIJ_ECOLI	P75805	Hypothetical GST-like protein yliJ	339	no	COG0625	0	1	0	0.00890206
YBHC_ECOLI	P46130	Putative lipoprotein ybHC precursor	339	no	COG4677	0	0	0	0.00866692
PSD_ECOLI	P10740	Phosphatidylserine decarboxylase proenzyme (EC 4.1.1.65) [Contains: Phosphatidylserine dec	339	no	COG0688	0	1	1	0.00641111
YCFP_ECOLI	P75950	Hypothetical UPF0227 protein ycfP	339	no	COG3150	0	1	0	0.00399646
YFIF_ECOLI	P33635	Hypothetical tRNA/rRNA methyltransferase yfiF (EC 2.1.1.-)	333	no	COG0566	0	1	1	0.00507702
MLTA_ECOLI	P46885	Membrane-bound lytic murein transglycosylase A precursor (EC 3.2.1.-) (Murein hydrolase A)	333	no	COG2821	0	1	0	0.00254075
YHIR_ECOLI	P37634	Hypothetical protein yhiR	330	no	COG2961	0	1	1	0.009787
PUTA_ECOLI	P09546	Bifunctional putA protein [Includes: Proline dehydrogenase (EC 1.5.99.8) (Proline oxidase)	329	no	COG0506	0	1	1	0.00404416
UVRA_ECOLI	P07671	UvrABC system protein A (UvrA protein) (Excinuclease ABC subunit A)	322	no	COG0178	0	1	1	0.00378101
DPO1_ECOLI	P00582	DNA polymerase I (EC 2.7.7.7) (POL I)	321	no	COG0258	0	1	1	0.00349951
ARTJ_ECOLI	P30860	Arginine-binding periplasmic protein 2 precursor	315	no	COG0834	0	1	0	0.0112757
YIBF_ECOLI	P32105	Hypothetical GST-like protein yibF	315	no	COG0625	0	0	0	0.00890206
CYAY_ECOLI	P27838	CyaY protein	315	no	COG1965	0	1	0	0.00619849
PDXH_ECOLI	P28225	Pyridoxamine 5'-phosphate oxidase (EC 1.4.3.5) (PNP/PMP oxidase) (PNPOx)	315	no	COG0259	0	1	1	0.00613631
YFHP_ECOLI	P77484	Hypothetical UPF0074 protein yfhP	315	no	COG1959	0	1	1	0.00601297
AZOR_ECOLI	P41407	FMN-dependent NADH-azoreductase	315	no	COG1182	0	1	1	0.00572841
CYSE_ECOLI	P05796	Serine acetyltransferase (EC 2.3.1.30) (SAT)	315	no	COG1045	0	1	1	0.00558865
TESB_ECOLI	P23911	Acyl-CoA thioesterase II (EC 3.1.2.-) (TEII)	315	no	COG1946	0	1	0	0.00558656
YEGQ_ECOLI	P76403	Putative protease yegQ (EC 3.4.-.-)	315	no	COG0826	0	1	0	0.00526663
NUDE_ECOLI	P45799	ADP compounds hydrolase nudE (EC 3.6.1.-)	315	no	COG0494	0	1	1	0.00519569
RLMB_ECOLI	P39290	Hypothetical tRNA/rRNA methyltransferase yjfH (EC 2.1.1.-)	315	no	COG0566	0	1	1	0.00507702
GLNQ_ECOLI	P10346	Glutamine transport ATP-binding protein glnQ	315	no	COG1126	0	1	0	0.00471604
YRAM_ECOLI	P45464	Hypothetical protein yraM	315	no	COG3107	0	1	1	0.00456164
YCDX_ECOLI	P75914	Hypothetical protein ycdX precursor	315	no	COG1387	0	1	0	0.00419201
GLK_ECOLI	P46880	Glucokinase (EC 2.7.1.2) (Glucose kinase)	315	no	COG0837	0	1	0	0.00412806
ISPH_ECOLI	P62623	4-hydroxy-3-methylbut-2-enyl diphosphate reductase (EC 1.17.1.2)	315	no	COG0761	0	1	1	0.00375174
TRMD_ECOLI	P07020	tRNA (Guanine-N(1)-)-methyltransferase (EC 2.1.1.31) (M1G-methyltransferase) (tRNA [GM37]	315	no	COG0336	0	1	1	0.00360822
FUMA_ECOLI	P00923	Fumarate hydratase class I, aerobic (EC 4.2.1.2) (Fumarase)	315	no	COG1838	0	0	0	0.00339463
YLIG_ECOLI	P75802	Hypothetical UPF0004 protein yliG	315	no	COG0621	0	0	0	0.00336609
TRUD_ECOLI	Q57261	tRNA pseudouridine synthase D (EC 4.2.1.70) (Pseudouridylate synthase) (Uracil hydrolyase)	315	no	COG0585	0	1	0	0.00315973
MTOX_ECOLI	P40874	N-methyl-L-tryptophan oxidase (EC 1.5.3.-) (MTOX)	301	no	COG0665	0	0	0	0.0059303
WECB_ECOLI	P27828	UDP-N-acetylglucosamine 2-epimerase (EC 5.1.3.14) (UDP-GlcNAc-2-epimerase) (Bacteriophage	298	no	COG0381	0	1	1	0.00492058
FADR_ECOLI	P09371	Fatty acid metabolism regulator protein	295	no	COG2186	0	1	0	0.0400395
RNI_ECOLI	P21338	Ribonuclease I precursor (EC 3.1.27.6) (Enterobacter ribonuclease) (RNase I)	295	no	COG3719	0	0	0	0.011587
GLTI_ECOLI	P37902	Glutamate/aspartate periplasmic binding protein precursor	295	no	COG0834	0	1	1	0.0112757
YNIC_ECOLI	P77247	Protein yniC	295	no	COG0637	0	1	0	0.00710336
FDOH_ECOLI	P32175	Formate dehydrogenase-O, iron-sulfur subunit (Formate dehydrogenase-O beta subunit) (FDH-Z	295	no	COG0437	0	0	0	0.0068403
FEPA_ECOLI	P05825	Ferrienterobactin receptor precursor (Enterobactin outer-membrane receptor)	295	no	COG4771	0	0	0	0.00630762
LDCA_ECOLI	P76008	Muramoyltetrapeptide carboxypeptidase (EC 3.4.17.13) (LD-carboxypeptidase A)	295	no	COG1619	0	0	0	0.00536551
TAS_ECOLI	Q46933	Tas protein	289	no	COG0667	0	1	0	0.0185736
YIIM_ECOLI	P32157	Hypothetical protein yiiM	289	no	COG2258	0	0	0	0.0131749
PDXK_ECOLI	P40191	Pyridoxine kinase (EC 2.7.1.35) (Pyridoxal kinase) (Vitamin B6 kinase) (Pyridoxamine kinas	289	no	COG2240	0	0	0	0.0117145
USHA_ECOLI	P07024	Protein ushA precursor [Includes: UDP-sugar hydrolase (EC 3.6.1.45) (UDP-sugar diphosphata	289	no	COG0737	0	1	0	0.0103278
HCHA_ECOLI	P31658	Chaperone protein hchA (Hsp31) (EcHsp31)	289	no	COG0693	0	0	0	0.00983505
SDHL_ECOLI	P16095	L-serine dehydratase 1 (EC 4.3.1.17) (L-serine deaminase 1) (SDH 1) (L-SD1)	289	no	COG1760	0	1	1	0.00738367
NAGD_ECOLI	P15302	NagD protein	289	no	COG0647	0	1	0	0.00619391
TREC_ECOLI	P28904	Trehalose-6-phosphate hydrolase (EC 3.2.1.93) (Alpha,alpha-phosphotrehalase)	289	no	COG0366	0	0	0	0.00504686
ADD_ECOLI	P22333	Adenosine deaminase (EC 3.5.4.4) (Adenosine aminohydrolase)	289	no	COG1816	0	1	0	0.00500051
MODE_ECOLI	P46930	Transcriptional regulator modE	289	no	COG2005	0	1	1	0.0047228
BFR_ECOLI	P11056	Bacterioferritin (BFR) (Cytochrome B-1) (Cytochrome B-557)	289	no	COG2193	0	1	1	0.00458389
AVTA_ECOLI	P09053	Valine--pyruvate aminotransferase (EC 2.6.1.66) (Transaminase C) (Alanine--valine transami	289	no	COG3977	0	1	1	0.00187421
CLPA_ECOLI	P15716	ATP-dependent Clp protease ATP-binding subunit clpA	287	no	COG0542	0	1	1	0.0065545
DAPE_ECOLI	P24176	Succinyl-diaminopimelate desuccinylase (EC 3.5.1.18) (SDAP)	284	no	COG0624	0	1	1	0.00622911
HEM3_ECOLI	P06983	Porphobilinogen deaminase (EC 2.5.1.61) (PBG) (Hydroxymethylbilane synthase) (HMBS) (Pre-u	284	no	COG0181	0	1	1	0.00363119
RNR_ECOLI	P21499	Ribonuclease R (EC 3.1.-.-) (RNase R) (VacB protein)	283	no	COG0557	0	1	1	0.00372999
YIEP_ECOLI	P31475	Hypothetical transcriptional regulator yieP	278	no	COG2186	0	1	0	0.0400395
THI2_ECOLI	P33636	Thioredoxin 2 (EC 1.8.1.8) (Protein-disulfide reductase) (Disulfide reductase) (Trx2)	278	no	COG0526	0	1	0	0.0200353
GMHB_ECOLI	P31546	Hypothetical protein yaeD	278	no	COG0241	0	1	1	0.0107839
YDHQ_ECOLI	P77552	Hypothetical protein ydhQ	278	no	COG3468	0	0	0	0.0100755
PTAA_ECOLI	P09323	PTS system, N-acetylglucosamine-specific IIABC component (EIIABC-Nag) (N-acetylglucosamine	278	no	COG1263	0	1	1	0.00753373
FRE_ECOLI	P23486	NAD(P)H-flavin reductase (EC 1.5.1.29) (EC 1.16.1.3) (FMN reductase) (Aquacobalamin reduct	278	no	COG0543	0	1	1	0.00671116
GLPG_ECOLI	P09391	Protein glpG	278	no	COG0705	0	1	1	0.00658175
HTPX_ECOLI	P23894	Probable protease htpX (EC 3.4.24.-) (Heat shock protein htpX)	278	no	COG0501	0	1	1	0.00600677
THIM_ECOLI	P76423	Hydroxyethylthiazole kinase (EC 2.7.1.50) (4-methyl-5-beta-hydroxyethylthiazole kinase) (T	278	no	COG2145	0	1	0	0.00456249
YCIO_ECOLI	P45847	Protein yciO	278	no	COG0009	0	1	1	0.00449383
YCCU_ECOLI	P75874	Protein yccU	278	no	COG1832	0	1	0	0.00418556
PROB_ECOLI	P07005	Glutamate 5-kinase (EC 2.7.2.11) (Gamma-glutamyl kinase) (GK)	278	no	COG0263	0	1	1	0.00403666
MOEA_ECOLI	P12281	Molybdopterin biosynthesis protein moeA	278	no	COG0303	0	1	1	0.00373695
AROD_ECOLI	P05194	3-dehydroquinate dehydratase (EC 4.2.1.10) (3-dehydroquinase) (Type I DHQase)	278	no	COG0710	0	0	0	0.00372814
YQCD_ECOLI	Q46920	Hypothetical protein yqcD	278	no	COG0780	0	1	1	0.00351861
PRC_ECOLI	P23865	Tail-specific protease precursor (EC 3.4.21.102) (Protease Re) (PRC protein) (C-terminal p	274	no	COG0793	0	1	1	0.00441116
ENGA_ECOLI	P77254	GTP-binding protein engA (Double era-like domain protein)	273	no	COG1160	0	1	1	0.00402103
BGLX_ECOLI	P33363	Periplasmic beta-glucosidase precursor (EC 3.2.1.21) (Gentiobiase) (Cellobiase) (Beta-D-gl	268	no	COG1472	0	0	0	0.00872554
GIDB_ECOLI	P17113	Methyltransferase gidB (EC 2.1.-.-) (Glucose inhibited division protein B)	268	no	COG0357	0	1	1	0.00429267
PNCB_ECOLI	P18133	Nicotinate phosphoribosyltransferase (EC 2.4.2.11) (NAPRTase)	268	no	COG1488	0	1	1	0.00423317
YGCF_ECOLI	P55139	Hypothetical protein ygcF	268	no	COG0602	0	1	1	0.00394598
USG_ECOLI	P08390	USG-1 protein	268	no	COG0136	0	1	1	0.0035424
NADB_ECOLI	P10902	L-aspartate oxidase (EC 1.4.3.16) (LASPO) (Quinolinate synthetase B)	265	no	COG0029	0	1	1	0.00394059
YJIY_ECOLI	P39396	Hypothetical protein yjiY	263	no	COG1966	0	0	0	0.00762319
CORC_ECOLI	P77392	Magnesium and cobalt efflux protein corC	263	no	COG4535	0	1	1	0.00671321
GSH1_ECOLI	P0A6W9	Glutamate--cysteine ligase (EC 6.3.2.2) (Gamma-glutamylcysteine synthetase) (Gamma-ECS) (G	260	no	COG2918	0	1	1	0.0123569
MURC_ECOLI	P17952	UDP-N-acetylmuramate--L-alanine ligase (EC 6.3.2.8) (UDP-N-acetylmuramoyl-L-alanine synthe	260	no	COG0773	0	1	1	0.00395308
UBID_ECOLI	P26615	3-octaprenyl-4-hydroxybenzoate carboxy-lyase (EC 4.1.1.-) (Polyprenyl p-hydroxybenzoate de	260	no	COG0043	0	1	1	0.0030965
YCGS_ECOLI	P76014	Protein ycgS	250	no	COG2376	0	0	0	0.0404514
YJGK_ECOLI	P39335	Protein yjgK	250	no	COG2731	0	1	0	0.0203359
MSRB_ECOLI	P39903	Peptide methionine sulfoxide reductase msrB (EC 1.8.4.6)	250	no	COG0229	0	1	1	0.00986473
LOLD_ECOLI	P75957	Lipoprotein releasing system ATP-binding protein lolD	250	no	COG1136	0	1	1	0.00934111
YECD_ECOLI	P37347	Hypothetical isochorismatase family protein yecD	250	no	COG1335	0	1	0	0.00777465
PTTB_ECOLI	P36672	PTS system, trehalose-specific IIBC component (EIIBC-Tre) (Trehalose-permease IIBC component) (Phosp	250	no	COG1263	0	0	0	0.00753373
RFBC_ECOLI	P37745	dTDP-4-dehydrorhamnose 3,5-epimerase (EC 5.1.3.13) (dTDP-4-keto-6-deoxyglucose 3,5-epimera	250	no	COG1898	0	0	0	0.00713768
YCBL_ECOLI	P75849	Hypothetical protein ycbL	250	no	COG0491	0	1	1	0.00567687
YCEH_ECOLI	P29217	Hypothetical protein yceH (G20.3)	250	no	COG3132	0	1	0	0.00541916
YGIM_ECOLI	P39202	Hypothetical protein ygiM precursor	250	no	COG3103	0	1	1	0.00496552
ARAD_ECOLI	P08203	L-ribulose-5-phosphate 4-epimerase (EC 5.1.3.4) (Phosphoribulose isomerase)	250	no	COG0235	0	0	0	0.00483587
DCD_ECOLI	P28248	Deoxycytidine triphosphate deaminase (EC 3.5.4.13) (dCTP deaminase)	250	no	COG0717	0	1	1	0.00430306
PITA_ECOLI	P37308	Low-affinity inorganic phosphate transporter 1	250	no	COG0306	0	1	1	0.00411282
MINC_ECOLI	P18196	Septum site-determining protein minC	250	no	COG0850	0	1	1	0.00340693
FDHE_ECOLI	P13024	Protein fdhE	250	no	COG3058	0	0	0	0.00293055
RFAE_ECOLI	P76658	ADP-heptose synthase (EC 2.7.-.-)	243	no	COG2870	0	1	1	0.00838873
YBIT_ECOLI	P75790	Hypothetical ABC transporter ATP-binding protein ybiT	241	no	COG0488	0	1	1	0.00582677
RHLB_ECOLI	P24229	ATP-dependent RNA helicase rhlB (EC 3.6.1.-)	241	no	COG0513	0	1	1	0.0050941
TLDD_ECOLI	P46473	TldD protein	239	no	COG0312	0	1	1	0.0034767
BTUB_ECOLI	P06129	Vitamin B12 receptor precursor	238	no	COG4206	0	1	0	0.00750534
YEEZ_ECOLI	P76370	Protein yeeZ precursor	236	no	COG0451	0	1	1	0.0119589
YTFG_ECOLI	P39315	Hypothetical protein ytfG	236	no	COG0702	0	0	0	0.00668624
YJHU_ECOLI	P39356	Hypothetical transcriptional regulator yjhU	236	no	COG2390	0	0	0	0.00604792
KTHY_ECOLI	P37345	Thymidylate kinase (EC 2.7.4.9) (dTMP kinase)	236	no	COG0125	0	1	1	0.00412312
AROC_ECOLI	P12008	Chorismate synthase (EC 4.2.3.5) (5-enolpyruvylshikimate-3-phosphate phospholyase)	236	no	COG0082	0	1	1	0.00360436
DCUP_ECOLI	P29680	Uroporphyrinogen decarboxylase (EC 4.1.1.37) (URO-D) (UPD)	236	no	COG0407	0	1	1	0.00359316
ARAC_ECOLI	P03021	Arabinose operon regulatory protein	229	no	COG2207	0	1	0	0.015979
GTRB_ECOLI	P77293	Bactoprenol glucosyl transferase homolog from prophage CPS-53 (EC 2.4.1.-)	229	no	COG0463	0	0	0	0.0129243
YQJI_ECOLI	Q46872	Hypothetical protein yqjI	229	no	COG1695	0	0	0	0.00769935
NARL_ECOLI	P10957	Nitrate/nitrite response regulator protein narL	229	no	COG2197	0	0	0	0.00706036
RPOE_ECOLI	P34086	RNA polymerase sigma-E factor (Sigma-24)	229	no	COG1595	0	1	1	0.00612814
OPGD_ECOLI	P40120	Glucans biosynthesis protein D precursor	229	no	COG3131	0	0	0	0.00585294
KDGK_ECOLI	P37647	2-dehydro-3-deoxygluconokinase (EC 2.7.1.45) (2-keto-3-deoxygluconokinase) (3-deoxy-2-oxo-	229	no	COG0524	0	1	1	0.00560933
PRMA_ECOLI	P28637	Ribosomal protein L11 methyltransferase (EC 2.1.1.-) (L11 Mtase)	229	no	COG2264	0	1	1	0.00414272
ISPB_ECOLI	P19641	Octaprenyl-diphosphate synthase (EC 2.5.1.-) (Octaprenyl pyrophosphate synthetase) (OPP sy	229	no	COG0142	0	1	1	0.00380556
SECF_ECOLI	P19674	Protein-export membrane protein secF	229	no	COG0341	0	1	1	0.00364293
NANE_ECOLI	P45426	Putative N-acetylmannosamine-6-phosphate 2-epimerase (EC 5.1.3.9) (ManNAc-6-P epimerase)	229	no	COG3010	0	0	0	0.00315316
RRMJ_ECOLI	P28692	Ribosomal RNA large subunit methyltransferase J (EC 2.1.1.-) (rRNA (uridine-2'-O-)-methylt	229	no	COG0293	0	1	1	0.00307986
PTKC_ECOLI	P37189	PTS system, galactitol-specific IIC component (EIIC-Gat) (Galacticol-permease IIC componen	229	no	COG3775	0	0	0	0.00280535
YACF_ECOLI	P36680	Hypothetical UPF0289 protein yacF	229	no	COG4582	0	1	1	0.00143383
YECO_ECOLI	P76290	Protein yecO	223	no	COG0500	0	1	1	0.00920722
LOLB_ECOLI	P61320	Outer-membrane lipoprotein lolB precursor	223	no	COG3017	0	1	1	0.00803622
UCPA_ECOLI	P37440	Oxidoreductase ucpA (EC 1.-.-.-)	223	no	COG1028	0	0	0	0.00731431
GLPD_ECOLI	P13035	Aerobic glycerol-3-phosphate dehydrogenase (EC 1.1.99.5)	223	no	COG0578	0	1	1	0.00539999
POTF_ECOLI	P31133	Putrescine-binding periplasmic protein precursor	223	no	COG0687	0	1	0	0.00525854
TRPA_ECOLI	P00928	Tryptophan synthase alpha chain (EC 4.2.1.20)	223	no	COG0159	0	1	1	0.00396184
DEGQ_ECOLI	P39099	Protease degQ precursor (EC 3.4.21.-)	220	no	COG0265	0	1	1	0.00499521
FENR_ECOLI	P28861	Ferredoxin--NADP reductase (EC 1.18.1.2) (FNR) (Flavodoxin reductase) (FLXR) (FLDR) (Methy	212	no	COG1018	0	1	1	0.0276135
YCIT_ECOLI	P76034	Putative HTH-type transcriptional regulator yciT	212	no	COG1349	0	0	0	0.0187512
GNTR_ECOLI	P46860	HTH-type transcriptional regulator gntR (Gluconate utilization system GNT-I transcriptiona	212	no	COG1609	0	1	1	0.0142526
ARGT_ECOLI	P09551	Lysine-arginine-ornithine-binding periplasmic protein precursor (LAO-binding protein)	212	no	COG0834	0	0	0	0.0112757
YAAA_ECOLI	P11288	UPF0246 protein yaaA	212	no	COG3022	0	1	1	0.00866046
MDAB_ECOLI	P40717	Modulator of drug activity B	212	no	COG2249	0	1	0	0.00829003
MALK_ECOLI	P02914	Maltose/maltodextrin transport ATP-binding protein malK	212	no	COG3839	0	0	0	0.0076909
INTD_ECOLI	P24218	Prophage DLP12 integrase (Prophage QSR' integrase)	212	no	COG0582	0	0	0	0.00765246
DSBG_ECOLI	P77202	Thiol:disulfide interchange protein dsbG precursor	212	no	COG1651	0	0	0	0.00737025
USPE_ECOLI	P03807	Universal stress protein E	212	no	COG0589	0	1	1	0.00689953
CYSQ_ECOLI	P22255	CysQ protein	212	no	COG1218	0	1	1	0.00682472
AGAY_ECOLI	P42908	Tagatose-1,6-bisphosphate aldolase agaY (EC 4.1.2.-) (TBPA)	212	no	COG0191	0	0	0	0.00588004
MURB_ECOLI	P08373	UDP-N-acetylenolpyruvoylglucosamine reductase (EC 1.1.1.158) (UDP-N-acetylmuramate dehydro	212	no	COG0812	0	1	1	0.00571593
CORA_ECOLI	P27841	Magnesium and cobalt transport protein corA	212	no	COG0598	0	1	1	0.00564906
YCEI_ECOLI	P37904	Protein yceI precursor	212	no	COG2353	0	1	0	0.00498044
HIS8_ECOLI	P06986	Histidinol-phosphate aminotransferase (EC 2.6.1.9) (Imidazole acetol-phosphate transaminas	212	no	COG0079	0	1	1	0.0047802
LEXA_ECOLI	P03033	LexA repressor (EC 3.4.21.88)	212	no	COG1974	0	1	1	0.00470555
ALF1_ECOLI	P71295	Fructose-bisphosphate aldolase class I (EC 4.1.2.13) (FBP aldolase)	212	no	COG1830	0	0	0	0.00445547
FDHD_ECOLI	P32177	FdhD protein	212	no	COG1526	0	1	0	0.0042845
RF1_ECOLI	P07011	Peptide chain release factor 1 (RF-1)	212	no	COG0216	0	1	1	0.00417469
GAL7_ECOLI	P09148	Galactose-1-phosphate uridylyltransferase (EC 2.7.7.12) (Gal-1-P uridylyltransferase) (UDP	212	no	COG1085	0	1	1	0.00413565
PYRF_ECOLI	P08244	Orotidine 5'-phosphate decarboxylase (EC 4.1.1.23) (OMP decarboxylase) (OMPDCase) (OMPdeca	212	no	COG0284	0	1	1	0.00386714
YCFH_ECOLI	P37346	Putative deoxyribonuclease ycfH (EC 3.1.21.-)	212	no	COG0084	0	1	1	0.0038666
GIDA_ECOLI	P17112	Glucose inhibited division protein A	212	no	COG0445	0	1	1	0.00373045
GSP_ECOLI	P43675	Bifunctional glutathionylspermidine synthetase/amidase [Includes: Glutathionylspermidine s	207	no	COG0754	0	0	0	0.00808188
MSBA_ECOLI	P60752	Lipid A export ATP-binding/permease protein msbA	206	no	COG1132	0	1	1	0.0066569
ENGC_ECOLI	P39286	Probable GTPase engC precursor (EC 3.6.1.-)	202	no	COG1162	0	1	1	0.00652744
MFD_ECOLI	P30958	Transcription-repair coupling factor (TRCF)	202	no	COG1197	0	1	1	0.00354312
YDHF_ECOLI	P76187	Hypothetical oxidoreductase ydhF (EC 1.-.-.-)	198	no	COG4989	0	1	0	0.0240521
ROB_ECOLI	P27292	Right origin-binding protein	198	no	COG2207	0	1	1	0.015979
RIMJ_ECOLI	P09454	Ribosomal-protein-alanine acetyltransferase (EC 2.3.1.128) (Acetylating enzyme for N-termi	198	no	COG1670	0	1	1	0.00932555
LOLE_ECOLI	P75958	Lipoprotein releasing system transmembrane protein lolE	198	no	COG4591	0	1	1	0.00754986
EVGA_ECOLI	P30854	Positive transcription regulator evgA	198	no	COG2197	0	0	0	0.00706036
YHBW_ECOLI	P45529	Hypothetical protein yhbW	198	no	COG2141	0	1	0	0.00696434
YCBC_ECOLI	P36565	Hypothetical protein ycbC	198	no	COG1434	0	1	0	0.00620337
PNTB_ECOLI	P07002	NAD(P) transhydrogenase subunit beta (EC 1.6.1.2) (Pyridine nucleotide transhydrogenase su	198	no	COG1282	0	1	1	0.00600734
ACO1_ECOLI	P25516	Aconitate hydratase 1 (EC 4.2.1.3) (Citrate hydro-lyase 1) (Aconitase 1)	198	no	COG1048	0	1	0	0.00504364
STHA_ECOLI	P27306	Soluble pyridine nucleotide transhydrogenase (EC 1.6.1.1) (STH) (NAD(P)(+) transhydrogenase [B-speci	198	no	COG1249	0	1	1	0.0046445
MURF_ECOLI	P11880	UDP-N-acetylmuramoyl-tripeptide--D-alanyl-D-alanine ligase (EC 6.3.2.10) (UDP-MurNAc-penta	198	no	COG0770	0	1	1	0.00406702
PUR3_ECOLI	P08179	Phosphoribosylglycinamide formyltransferase (EC 2.1.2.2) (GART) (GAR transformylase) (5'-p	198	no	COG0299	0	1	0	0.00376989
QUEA_ECOLI	P21516	S-adenosylmethionine:tRNA ribosyltransferase-isomerase (EC 5.-.-.-) (Queuosine biosynthesi	198	no	COG0809	0	1	1	0.003592
NUPC_ECOLI	P33031	Nucleoside permease nupC (Nucleoside-transport system protein nupC)	198	no	COG1972	0	0	0	0.00231243
RSEB_ECOLI	P46186	Sigma-E factor regulatory protein rseB precursor	198	no	COG3026	0	1	1	0.00204717
CN16_ECOLI	P08331	2',3'-cyclic-nucleotide 2'-phosphodiesterase precursor (EC 3.1.4.16)	195	no	COG0737	0	1	0	0.0103278
PEPT_ECOLI	P29745	Peptidase T (EC 3.4.11.4) (Tripeptide aminopeptidase) (Aminotripeptidase) (Tripeptidase)	194	no	COG2195	0	1	0	0.0107262
YCBY_ECOLI	P75864	Hypothetical UPF0020/UPF0064 protein ycbY	194	no	COG0116	0	1	1	0.00633945
DHAB_ECOLI	P17445	Betaine aldehyde dehydrogenase (EC 1.2.1.8) (BADH)	194	no	COG1012	0	0	0	0.00593042
TKT2_ECOLI	P33570	Transketolase 2 (EC 2.2.1.1) (TK 2)	192	no	COG0021	0	0	0	0.00536172
PCNB_ECOLI	P13685	Poly(A) polymerase (EC 2.7.7.19) (PAP) (Plasmid copy number protein)	192	no	COG0617	0	1	1	0.00409265
YGHQ_ECOLI	Q46841	Hypothetical protein yghQ	186	no	COG2244	0	0	0	0.0100388
ATDA_ECOLI	P37354	Spermidine N(1)-acetyltransferase (EC 2.3.1.57) (Diamine acetyltransferase) (SAT)	186	no	COG1670	0	1	0	0.00932555
YHDH_ECOLI	P26646	Protein yhdH	186	no	COG0604	0	1	0	0.00843717
PTMA_ECOLI	P00550	PTS system, mannitol-specific IIABC component (EIIABC-Mtl) (Mannitol-permease IIABC compon	186	no	COG2213	0	0	0	0.00818961
YBGK_ECOLI	P75745	Hypothetical protein ybgK	186	no	COG1984	0	1	0	0.00723461
DCYD_ECOLI	P76316	D-cysteine desulfhydrase (EC 4.4.1.15)	186	no	COG2515	0	1	0	0.00682776
YJIA_ECOLI	P24203	Hypothetical protein yjiA	186	no	COG0523	0	0	0	0.0059545
YBIC_ECOLI	P30178	Hypothetical oxidoreductase ybiC (EC 1.1.1.-)	186	no	COG2055	0	0	0	0.00557167
YKGE_ECOLI	P77252	Hypothetical protein ykgE	186	no	COG0247	0	0	0	0.00551697
NTRB_ECOLI	P06712	Nitrogen regulation protein NR(II) (EC 2.7.3.-)	186	no	COG3852	0	1	1	0.00547503
MAK_ECOLI	P23917	Probable manno(fructo)kinase (EC 2.7.1.-)	186	no	COG1940	0	1	0	0.0053751
RHLE_ECOLI	P25888	Putative ATP-dependent RNA helicase rhlE	186	no	COG0513	0	1	0	0.0050941
THID_ECOLI	P76422	Phosphomethylpyrimidine kinase (EC 2.7.4.7) (HMP-phosphate kinase) (HMP-P kinase)	186	no	COG0351	0	1	0	0.00500504
MSBB_ECOLI	P24205	Lipid A biosynthesis (KDO)2-(lauroyl)-lipid IVA acyltransferase (EC 2.3.1.-)	186	no	COG1560	0	1	1	0.00456967
GPDA_ECOLI	P37606	Glycerol-3-phosphate dehydrogenase [NAD(P)+] (EC 1.1.1.94) (NAD(P)H-dependent glycerol-3-p	186	no	COG0240	0	1	1	0.00433966
URK_ECOLI	P31218	Uridine kinase (EC 2.7.1.48) (Uridine monophosphokinase) (Cytidine monophosphokinase)	186	no	COG0572	0	1	1	0.00417535
LNT_ECOLI	P23930	Apolipoprotein N-acyltransferase (EC 2.3.1.-) (ALP N-acyltransferase) (Copper homeostasis	186	no	COG0815	0	1	1	0.00387547
TRUB_ECOLI	P60340	tRNA pseudouridine synthase B (EC 4.2.1.70) (tRNA pseudouridine 55 synthase) (Psi55 syntha	186	no	COG0130	0	1	1	0.00359524
ILVI_ECOLI	P00893	Acetolactate synthase isozyme III large subunit (EC 2.2.1.6) (AHAS-III) (Acetohydroxy-acid	186	no	COG0028	0	1	0	0.00353258
PQIB_ECOLI	P43671	Paraquat-inducible protein B	181	no	COG3008	0	1	1	0.00868637
EMRA_ECOLI	P27303	Multidrug resistance protein A	179	no	COG1566	0	1	0	0.006156
YBFF_ECOLI	P75736	Putative esterase/lipase ybfF (EC 3.1.-.-)	176	no	COG0596	0	1	1	0.00791618
PSS_ECOLI	P23830	CDP-diacylglycerol--serine O-phosphatidyltransferase (EC 2.7.8.8) (Phosphatidylserine synt	176	no	COG1502	0	1	1	0.00766593
RMA2_ECOLI	P61887	Glucose-1-phosphate thymidylyltransferase 2 (EC 2.7.7.24) (dTDP-glucose synthase 2) (dTDP-	176	no	COG1209	0	1	0	0.00657439
YFER_ECOLI	P77500	Putative HTH-type transcriptional regulator yfeR	176	no	COG0583	0	0	0	0.00611458
YNEE_ECOLI	P76146	Hypothetical UPF0187 protein yneE	176	no	COG3781	0	0	0	0.00503717
RLUD_ECOLI	P33643	Ribosomal large subunit pseudouridine synthase D (EC 4.2.1.70) (Pseudouridylate synthase)	176	no	COG0564	0	1	1	0.00383917
SUFC_ECOLI	P77499	Probable ATP-dependent transporter sufC	176	no	COG0396	0	1	1	0.00380706
YHBG_ECOLI	P31220	Probable ABC transporter ATP-binding protein yhbG	176	no	COG1137	0	1	1	0.00374299
DHPS_ECOLI	P26282	Dihydropteroate synthase (EC 2.5.1.15) (DHPS) (Dihydropteroate pyrophosphorylase)	176	no	COG0294	0	1	1	0.00368922
PARC_ECOLI	P20082	Topoisomerase IV subunit A (EC 5.99.1.-)	174	no	COG0188	0	1	1	0.00320253
MURE_ECOLI	P22188	UDP-N-acetylmuramoylalanyl-D-glutamate--2,6-diaminopimelate ligase (EC 6.3.2.13) (UDP-N-ac	173	no	COG0769	0	1	1	0.00437259
PYRD_ECOLI	P05021	Dihydroorotate dehydrogenase (EC 1.3.3.1) (Dihydroorotate oxidase) (DHOdehase) (DHODase) (	173	no	COG0167	0	1	1	0.00365807
YCGT_ECOLI	P76015	Hypothetical protein ycgT	167	no	COG2376	0	0	0	0.0404514
CYTR_ECOLI	P06964	HTH-type transcriptional repressor cytR	167	no	COG1609	0	1	0	0.0142526
ICLR_ECOLI	P16528	Acetate operon repressor	167	no	COG1414	0	0	0	0.0107782
YGIS_ECOLI	Q46863	Putative binding protein ygiS precursor	167	no	COG4166	0	0	0	0.00945439
NAGZ_ECOLI	P75949	Beta-hexosaminidase (EC 3.2.1.52) (N-acetyl-beta-glucosaminidase) (Beta-N-acetylhexosamini	167	no	COG1472	0	1	1	0.00872554
PNTA_ECOLI	P07001	NAD(P) transhydrogenase subunit alpha (EC 1.6.1.2) (Pyridine nucleotide transhydrogenase s	167	no	COG3288	0	1	1	0.0063185
YDEW_ECOLI	P76141	Hypothetical transcriptional regulator ydeW	167	no	COG2390	0	0	0	0.00604792
BAER_ECOLI	P30846	Transcriptional regulatory protein baeR	167	no	COG0745	0	1	0	0.00555602
CFA_ECOLI	P30010	Cyclopropane-fatty-acyl-phospholipid synthase (EC 2.1.1.79) (Cyclopropane fatty acid synth	167	no	COG2230	0	1	0	0.00521778
YGGR_ECOLI	P52052	Hypothetical protein yggR	167	no	COG2805	0	1	0	0.00493429
ISPD_ECOLI	Q46893	2-C-methyl-D-erythritol 4-phosphate cytidylyltransferase (EC 2.7.7.60) (4-diphosphocytidyl	167	no	COG1211	0	1	1	0.00451752
GNTT_ECOLI	P39835	High-affinity gluconate transporter (Gluconate permease) (Gnt-I system)	167	no	COG2610	0	0	0	0.00423207
HFLX_ECOLI	P25519	GTP-binding protein hflX	167	no	COG2262	0	1	1	0.00316637
LAST_ECOLI	P37005	Hypothetical tRNA/rRNA methyltransferase lasT (EC 2.1.1.-)	167	no	COG0565	0	1	0	0.00307423
FTSK_ECOLI	P46889	DNA translocase ftsK	164	no	COG1674	0	1	1	0.00382524
FEOB_ECOLI	P33650	Ferrous iron transport protein B	162	no	COG0370	0	1	0	0.00569477
YGDH_ECOLI	P37350	Hypothetical protein ygdH	162	no	COG1611	0	1	1	0.0048898
YEHZ_ECOLI	P33362	Hypothetical protein yehZ precursor	160	no	COG1732	0	0	0	0.00752541
OXYR_ECOLI	P11721	Hydrogen peroxide-inducible genes activator (Morphology and auto-aggregation control prote	160	no	COG0583	0	1	1	0.00611458
MURG_ECOLI	P17443	UDP-N-acetylglucosamine--N-acetylmuramyl-(pentapeptide) pyrophosphoryl-undecaprenol N-acet	160	no	COG0707	0	1	1	0.00531643
YIGL_ECOLI	P27848	Hypothetical protein yigL	160	no	COG0561	0	1	1	0.0052828
GLGA_ECOLI	P08323	Glycogen synthase (EC 2.4.1.21) (Starch [bacterial glycogen] synthase)	160	no	COG0297	0	1	0	0.00408875
RUVB_ECOLI	P08577	Holliday junction DNA helicase ruvB	160	no	COG2255	0	1	1	0.00387518
YJCE_ECOLI	P32703	Putative Na(+)/H(+) exchanger yjcE	160	no	COG0025	0	0	0	0.00367972
YCDW_ECOLI	P75913	Putative 2-hydroxyacid dehydrogenase ycdW	160	no	COG0111	0	1	0	0.0034245
DFP_ECOLI	P24285	Coenzyme A biosynthesis bifunctional protein coaBC (DNA/pantothenate metabolism flavoprote	160	no	COG0452	0	1	1	0.00318687
MAOC_ECOLI	P77455	MaoC protein (Phenylacetic acid degradation protein paaZ)	157	no	COG1012	0	0	0	0.00593042
SRMB_ECOLI	P21507	ATP-dependent RNA helicase srmB	157	no	COG0513	0	1	1	0.0050941
WECC_ECOLI	P27829	UDP-N-acetyl-D-mannosamine dehydrogenase (EC 1.1.1.-) (UDP-ManNAc dehydrogenase)	153	no	COG0677	0	1	1	0.0118992
YHII_ECOLI	P37626	Hypothetical protein yhiI precursor	153	no	COG0845	0	0	0	0.0115328
QOR_ECOLI	P28304	Quinone oxidoreductase (EC 1.6.5.5) (NADPH:quinone reductase) (Zeta-crystallin homolog pro	153	no	COG0604	0	1	0	0.00843717
YADG_ECOLI	P36879	Hypothetical ABC transporter ATP-binding protein yadG	153	no	COG1131	0	1	1	0.00725199
RFAF_ECOLI	P37692	ADP-heptose--LPS heptosyltransferase II (EC 2.-.-.-)	153	no	COG0859	0	1	1	0.00699751
THD2_ECOLI	P05792	Threonine dehydratase catabolic (EC 4.3.1.19) (Threonine deaminase)	153	no	COG1171	0	0	0	0.00509094
LPLA_ECOLI	P32099	Lipoate-protein ligase A (EC 6.3.2.-)	153	no	COG0095	0	0	0	0.00466866
E4PD_ECOLI	P11603	D-erythrose-4-phosphate dehydrogenase (EC 1.2.1.-) (E4PDH)	153	no	COG0057	0	1	0	0.00448013
KDTA_ECOLI	P23282	3-deoxy-D-manno-octulosonic-acid transferase (EC 2.-.-.-) (KDO transferase)	153	no	COG1519	0	1	1	0.00400882
MALQ_ECOLI	P15977	4-alpha-glucanotransferase (EC 2.4.1.25) (Amylomaltase) (Disproportionating enzyme) (D-enz	149	no	COG1640	0	0	0	0.00525912
CUSB_ECOLI	P77239	Cation efflux system protein cusB precursor	147	no	COG0845	0	0	0	0.0115328
LTAE_ECOLI	P75823	Low-specificity L-threonine aldolase (EC 4.1.2.5) (Low-specificity L-TA)	147	no	COG2008	0	1	0	0.00757489
AMN_ECOLI	P15272	AMP nucleosidase (EC 3.2.2.4)	147	no	COG0775	0	0	0	0.00744587
AMPC_ECOLI	P00811	Beta-lactamase precursor (EC 3.5.2.6) (Cephalosporinase)	147	no	COG1680	0	0	0	0.00697152
YHIN_ECOLI	P37631	Hypothetical protein yhiN	147	no	COG2081	0	1	0	0.00448979
TORC_ECOLI	P33226	Cytochrome c-type protein torC	147	no	COG3005	0	0	0	0.00434866
TRMA_ECOLI	P23003	tRNA (Uracil-5-)-methyltransferase (EC 2.1.1.35) (tRNA(M-5-U54)-methyltransferase) (RUMT)	147	no	COG2265	0	1	1	0.00414465
ARCM_ECOLI	P77624	Carbamate kinase-like protein yahI	147	no	COG0549	0	0	0	0.00364225
SDHD_ECOLI	P00926	D-serine dehydratase (EC 4.3.1.18) (D-serine deaminase) (DSD)	147	no	COG3048	0	0	0	0.00177474
TYRR_ECOLI	P07604	Transcriptional regulatory protein tyrR	145	no	COG3283	0	1	1	0.0223451
PLSB_ECOLI	P00482	Glycerol-3-phosphate acyltransferase (EC 2.3.1.15) (GPAT)	144	no	COG2937	0	1	1	0.00187557
UUP_ECOLI	P43672	ABC transporter ATP-binding protein uup	141	no	COG0488	0	1	1	0.00582677
SOHB_ECOLI	P24213	Possible protease sohB (EC 3.4.21.-)	141	no	COG0616	0	1	1	0.00393706
RSMB_ECOLI	P36929	Ribosomal RNA small subunit methyltransferase B (EC 2.1.1.-) (rRNA (cytosine-C(5)-)-methyl	141	no	COG0144	0	1	1	0.00382155
KEFA_ECOLI	P77338	Potassium efflux system kefA (AefA protein)	139	no	COG3264	0	1	0	0.00584499
ARAF_ECOLI	P02924	L-arabinose-binding periplasmic protein precursor (ABP)	137	no	COG1879	0	1	0	0.026095
YDCW_ECOLI	P77674	Putative betaine aldehyde dehydrogenase (EC 1.2.1.8) (BADH)	137	no	COG1012	0	0	0	0.00593042
DADA_ECOLI	P29011	D-amino acid dehydrogenase small subunit (EC 1.4.99.1)	137	no	COG0665	0	1	0	0.0059303
YNJE_ECOLI	P78067	Putative thiosulfate sulfurtransferase ynjE precursor (EC 2.8.1.1)	137	no	COG2897	0	0	0	0.00424488
DUSA_ECOLI	P32695	tRNA-dihydrouridine synthase A (EC 1.-.-.-)	137	no	COG0042	0	1	1	0.00365951
DP3A_ECOLI	P10443	DNA polymerase III alpha subunit (EC 2.7.7.7)	135	no	COG0587	0	1	1	0.00386516
SUFI_ECOLI	P26648	Protein sufI precursor	132	no	COG2132	0	1	1	0.0113222
YCGC_ECOLI	P37349	Protein ycgC	132	no	COG1080	0	0	0	0.00480763
AK3_ECOLI	P08660	Lysine-sensitive aspartokinase III (EC 2.7.2.4) (Aspartate kinase III)	132	no	COG0527	0	1	1	0.00364171
GABT_ECOLI	P22256	4-aminobutyrate aminotransferase (EC 2.6.1.19) ((S)-3-amino-2-methylpropionate transaminas	132	no	COG0160	0	0	0	0.00342369
EUTB_ECOLI	P19635	Ethanolamine ammonia-lyase heavy chain (EC 4.3.1.7) (Ethanolamine ammonia-lyase large subu	128	no	COG4303	0	0	0	0.0280945
YFCY_ECOLI	P76503	Probable 3-ketoacyl-CoA thiolase (EC 2.3.1.16) (Acetyl-CoA acyltransferase) (Beta-ketothio	128	no	COG0183	0	1	0	0.00506141
FRDA_ECOLI	P00363	Fumarate reductase flavoprotein subunit (EC 1.3.99.1)	127	no	COG1053	0	1	0	0.00629723
YCGV_ECOLI	P76017	Hypothetical protein ycgV	124	no	COG3468	0	0	0	0.0100755
SAPA_ECOLI	Q47622	Peptide transport periplasmic protein sapA precursor	124	no	COG4166	0	1	1	0.00945439
METH_ECOLI	P13009	Methionine synthase (EC 2.1.1.13) (5-methyltetrahydrofolate--homocysteine methyltransferas	124	no	COG0646	0	1	0	0.00616514
MEND_ECOLI	P17109	Menaquinone biosynthesis protein menD [Includes: 2-succinyl-6-hydroxy-2,4-cyclohexadiene-1	124	no	COG1165	0	1	0	0.00499841
POXB_ECOLI	P07003	Pyruvate dehydrogenase [cytochrome] (EC 1.2.2.2) (Pyruvate oxidase) (POX) (Pyruvate dehydr	124	no	COG0028	0	1	0	0.00353258
NIFJ_ECOLI	P52647	Probable pyruvate-flavodoxin oxidoreductase (EC 1.2.7.-)	119	no	COG0674	0	0	0	0.00423153
NRFA_ECOLI	P32050	Cytochrome c-552 precursor (EC 1.7.2.2) (Ammonia-forming cytochrome c nitrite reductase) (	117	no	COG3303	0	0	0	0.0187257
HIPA_ECOLI	P23874	Protein hipA	117	no	COG3550	0	0	0	0.0147192
YIEM_ECOLI	P03818	Hypothetical protein yieM	117	no	COG2425	0	1	0	0.00480295
ILVD_ECOLI	P05791	Dihydroxy-acid dehydratase (EC 4.2.1.9) (DAD)	117	no	COG0129	0	1	1	0.00450466
NARH_ECOLI	P11349	Respiratory nitrate reductase 1 beta chain (EC 1.7.99.4) (Nitrate reductase A beta subunit	117	no	COG1140	0	0	0	0.00214548
MASZ_ECOLI	P37330	Malate synthase G (EC 2.3.3.9)	114	no	COG2225	0	0	0	0.0327546
ALSA_ECOLI	P32721	D-allose transport ATP-binding protein alsA	114	no	COG1129	0	0	0	0.0264793
ACRF_ECOLI	P24181	Acriflavine resistance protein F (Protein envD)	114	no	COG0841	0	0	0	0.00789052
MQO_ECOLI	P33940	Malate:quinone oxidoreductase (EC 1.1.99.16) (Malate dehydrogenase [acceptor]) (MQO)	114	no	COG0579	0	0	0	0.0055285
DCOR_ECOLI	P21169	Ornithine decarboxylase, constitutive (EC 4.1.1.17)	114	no	COG1982	0	0	0	0.00506823
T1RK_ECOLI	P08956	Type I restriction enzyme EcoKI R protein (EC 3.1.21.3) (R.EcoKI)	114	no	COG4096	0	0	0	0.00369901
YBIO_ECOLI	P75783	Hypothetical UPF0003 protein ybiO	112	no	COG0668	0	0	0	0.00912248
ACSA_ECOLI	P27550	Acetyl-coenzyme A synthetase (EC 6.2.1.1) (Acetate--CoA ligase) (Acyl-activating enzyme)	112	no	COG0365	0	0	0	0.0037092
DNAA_ECOLI	P03004	Chromosomal replication initiator protein dnaA	112	no	COG0593	0	1	1	0.00360822
YIJP_ECOLI	P32678	UPF0141 protein yijP	106	no	COG2194	0	0	0	0.0344622
YEJF_ECOLI	P33916	Hypothetical ABC transporter ATP-binding protein yejF	106	no	COG4172	0	1	0	0.0069015
PARE_ECOLI	P20083	Topoisomerase IV subunit B (EC 5.99.1.-)	106	no	COG0187	0	1	1	0.00361889
HRPA_ECOLI	P43329	ATP-dependent helicase hrpA	104	no	COG1643	0	1	1	0.00728858
YTFN_ECOLI	P39321	Hypothetical protein ytfN	104	no	COG2911	0	1	1	0.00622092
OPGB_ECOLI	P39401	Phosphoglycerol transferase I (EC 2.7.8.20) (Phosphatidylglycerol--membrane-oligosaccharid	102	no	COG1368	0	0	0	0.0279241
YHES_ECOLI	P45535	Hypothetical ABC transporter ATP-binding protein yheS	102	no	COG0488	0	1	0	0.00582677
YDEP_ECOLI	P77561	Hypothetical protein ydeP	102	no	COG0243	0	0	0	0.00532034
NARG_ECOLI	P09152	Respiratory nitrate reductase 1 alpha chain (EC 1.7.99.4) (Nitrate reductase A alpha subun	101	no	COG5013	0	0	0	0.00343725
BISC_ECOLI	P20099	Biotin sulfoxide reductase (EC 1.-.-.-) (BDS reductase) (BSO reductase)	99.9	no	COG0243	0	0	0	0.00532034
GLGB_ECOLI	P07762	1,4-alpha-glucan branching enzyme (EC 2.4.1.18) (Glycogen branching enzyme) (BE) (1,4-alph	99.9	no	COG0296	0	1	0	0.00513852
MGLA_ECOLI	P23199	Galactoside transport ATP-binding protein mglA	97.9	no	COG1129	0	1	0	0.0264793
RMUC_ECOLI	P27850	DNA recombination protein rmuC	97.9	no	COG1322	0	1	1	0.0136243
XDHD_ECOLI	Q46814	Possible hypoxanthine oxidase xdhD (EC 1.-.-.-)	97.9	no	COG1529	0	0	0	0.00819613
DNLJ_ECOLI	P15042	DNA ligase (EC 6.5.1.2) (Polydeoxyribonucleotide synthase [NAD+])	97.9	no	COG0272	0	1	1	0.00393041
HTRE_ECOLI	P33129	Outer membrane usher protein htrE precursor (Heat shock protein E)	96.1	no	COG3188	0	0	0	0.00959674
PFLF_ECOLI	P75793	Putative formate acetyltransferase 3 (EC 2.3.1.54) (Pyruvate formate-lyase 3)	94.3	no	COG1882	0	0	0	0.0107066
YEBT_ECOLI	P76272	Hypothetical protein yebT	94.3	no	COG3008	0	1	0	0.00868637
DLD_ECOLI	P06149	D-lactate dehydrogenase (EC 1.1.1.28) (Respiratory D-lactate dehydrogenase)	94.3	no	COG0277	0	0	0	0.00502436
SPOT_ECOLI	P17580	Guanosine-3',5'-bis(diphosphate) 3'-pyrophosphohydrolase (EC 3.1.7.2) ((ppGpp)ase) (Penta-	94.3	no	COG0317	0	1	1	0.00401022
UVRD_ECOLI	P03018	DNA helicase II (EC 3.6.1.-)	92.6	no	COG0210	0	1	1	0.00434901
GLNE_ECOLI	P30870	Glutamate-ammonia-ligase adenylyltransferase (EC 2.7.7.42) ([Glutamate--ammonia-ligase] ad	88	no	COG1391	0	1	1	0.00389708
MUTS_ECOLI	P23909	DNA mismatch repair protein mutS	88	no	COG0249	0	1	1	0.00332335
DMSA_ECOLI	P18775	Anaerobic dimethyl sulfoxide reductase chain A precursor (EC 1.8.99.-) (DMSO reductase)	86.6	no	COG0243	0	0	0	0.00532034
HELD_ECOLI	P15038	Helicase IV (EC 3.6.1.-) (75 kDa helicase)	86.6	no	COG0210	0	1	1	0.00434901
AK2H_ECOLI	P00562	Bifunctional aspartokinase/homoserine dehydrogenase II (AKII-HDII) [Includes: Aspartokinas	86.6	no	COG0460	0	1	0	0.00326517
PBPA_ECOLI	P02918	Penicillin-binding protein 1A (PBP-1a) (PBP1a) [Includes: Penicillin-insensitive transglyc	80.4	no	COG5009	0	1	1	0.00359136
PQQL_ECOLI	P31828	Probable zinc protease pqqL (EC 3.4.99.-)	76.3	no	COG0612	0	0	0	0.00678216
FDNG_ECOLI	P24183	Formate dehydrogenase, nitrate-inducible, major subunit (EC 1.2.1.2) (Formate dehydrogenas	72.7	no	COG0243	0	0	0	0.00532034
YHDP_ECOLI	P46474	Hypothetical protein yhdP	64.7	no	COG3164	0	1	1	0.0147192
FIS_ECOLI	P11028	DNA-binding protein fis (Factor-for-inversion stimulation protein) (HIN recombinational en	453000	no	COG2901	0	1	1
HNS_ECOLI	P08936	DNA-binding protein H-NS (Histone-like protein HLP-II) (Protein H1) (Protein B1)	232000	no	NOTFOUND	0	1	1
YJGD_ECOLI	P37163	Hypothetical protein yjgD	61000	no	COG3076	0	1	1
CSRA_ECOLI	P31803	Carbon storage regulator	31200	no	COG1551	0	1	1
RPOZ_ECOLI	P08374	DNA-directed RNA polymerase omega chain (EC 2.7.7.6) (RNAP omega subunit) (Transcriptase o	20900	no	COG1758	0	1	1
YIFE_ECOLI	P27827	Protein yifE	12800	no	COG3085	0	1	1
YIIU_ECOLI	P32164	Hypothetical protein yiiU	11400	no	COG3074	0	1	1
GRCA_ECOLI	P33633	Protein yfiD	10200	no	COG3445	0	1	0
MULI_ECOLI	P02937	Major outer membrane lipoprotein precursor (Murein-lipoprotein)	10200	no	COG4238	0	1	1
CSPE_ECOLI	P36997	Cold shock-like protein cspE (CSP-E)	8190	no	COG1278	0	1	0
CSPA_ECOLI	P15277	Cold shock protein cspA (CSP-A) (7.4 kDa cold shock protein) (CS7.4)	8190	no	COG1278	0	0	0
CSPC_ECOLI	P36996	Cold shock-like protein cspC (CSP-C)	5850	no	COG1278	0	1	0
HFQ_ECOLI	P25521	Hfq protein (Host factor-I protein) (HF-I) (HF-1)	5850	no	COG1923	0	1	1
BLAT_ECOLI	P62593	Beta-lactamase TEM precursor (EC 3.5.2.6) (TEM-1) (TEM-2) (TEM-3) (TEM-4) (TEM-5) (TEM-6)	4780	no	NOTFOUND	0	NOTFOUND	NOTFOUND
ATPL_ECOLI	P00844	ATP synthase C chain (EC 3.6.3.14) (Lipid-binding protein) (Dicyclohexylcarbodiimide-bindi	4180	no	COG0636	0	1	1
RS22_ECOLI	P28690	30S ribosomal protein S22 (Stationary-phase-induced ribosome-associated protein) (SRA) (Pr	4180	no	NOG73044	0	0	0
YBGF_ECOLI	P45955	Hypothetical protein ybgF precursor	3440	no	COG1729	0	1	1
YDFZ_ECOLI	P76153	Hypothetical protein ydfZ	3190	no	NOG14200	0	0	0
PROQ_ECOLI	P45577	ProP effector	2980	no	COG3109	0	1	1
TSX_ECOLI	P22786	Nucleoside-specific channel-forming protein tsx precursor	2830	no	COG3248	0	0	0
YEEX_ECOLI	P76367	Hypothetical UPF0265 protein yeeX	2660	no	COG2926	0	0	0
OMPT_ECOLI	P09169	Protease VII precursor (EC 3.4.21.87) (Omptin) (Outer membrane protein 3B) (Protease A)	2590	no	COG4571	0	0	0
CSPD_ECOLI	P24245	Cold shock-like protein cspD (CSP-D)	2110	no	COG1278	0	1	1
YFHJ_ECOLI	P37096	Hypothetical protein yfhJ	2110	no	COG2975	0	1	0
YAJG_ECOLI	P36671	Hypothetical lipoprotein yajG precursor	2110	no	COG3056	0	1	1
STPA_ECOLI	P30017	DNA-binding protein stpA (H-NS homolog stpA)	2110	no	COG2916	0	0	0
ZNUA_ECOLI	P39172	High-affinity zinc uptake system protein znuA precursor	2000	no	COG4531	0	1	0
YEJL_ECOLI	P33921	Hypothetical protein yejL	1680	no	COG3082	0	1	0
GNSB_ECOLI	P77695	GnsB protein	1490	no	NOG70578	0	0	0
YCAR_ECOLI	P75844	Protein ycaR	1390	no	COG2835	0	1	1
CSPG_ECOLI	Q47130	Cold shock-like protein cspG (CPS-G)	1390	no	COG1278	0	0	0
YDGH_ECOLI	P76177	Protein ydgH precursor	1230	no	NOG04354	0	1	1
SEQA_ECOLI	P36658	SeqA protein	1220	no	COG3057	0	1	1
TOLB_ECOLI	P19935	TolB protein precursor	1150	no	COG0823	0	1	1
HSCB_ECOLI	P36540	Co-chaperone protein hscB (Hsc20)	1040	no	COG1076	0	1	0
SMPA_ECOLI	P23089	Small protein A precursor	1040	no	COG2913	0	1	1
YGFB_ECOLI	P25533	Hypothetical UPF0149 protein ygfB	1040	no	COG3079	0	1	1
YJBJ_ECOLI	P32691	Protein yjbJ	1040	no	COG3237	0	1	0
YEBY_ECOLI	P76277	Hypothetical protein yebY precursor	1040	no	NOG06671	0	1	1
YBDZ_ECOLI	P18393	Hypothetical protein ybdZ	1040	no	COG3251	0	0	0
YDCY_ECOLI	P76110	Hypothetical protein ydcY	1040	no	NOG13540	0	0	0
GNSA_ECOLI	P52635	GnsA protein	1040	no	NOG70578	0	0	0
WZZB_ECOLI	P76372	Chain length determinant protein (Polysaccharide antigen chain regulator)	932	no	COG3765	0	0	0
GATZ_ECOLI	P37191	Putative tagatose 6-phosphate kinase gatZ (EC 2.7.1.144)	859	no	COG4573	0	NOTFOUND	NOTFOUND
YAEH_ECOLI	P62768	Hypothetical UPF0325 protein yaeH	835	no	NOG05865	0	1	1
ENTB_ECOLI	P15048	Isochorismatase (EC 3.3.2.1) (Isochorismate lyase) (2,3 dihydro-2,3 dihydroxybenzoate synt	821	no	COG1535	0	0	0
RNB_ECOLI	P30850	Exoribonuclease II (EC 3.1.13.1) (Ribonuclease II) (RNase II)	771	no	COG4776	0	1	1
YIHD_ECOLI	P32126	Protein yihD	763	no	COG3084	0	1	0
YCIN_ECOLI	P46132	Protein yciN	763	no	NOG08238	0	1	0
YQFB_ECOLI	Q46828	Hypothetical UPF0267 protein yqfB	763	no	COG3097	0	0	0
MOAD_ECOLI	P30748	Molybdopterin converting factor subunit 1 (MPT synthase subunit 1) (Molybdopterin synthase	704	no	COG1977	0	1	0
YRBB_ECOLI	P45389	Hypothetical protein yrbB	704	no	COG3113	0	1	1
YFCZ_ECOLI	P76504	Hypothetical protein yfcZ	704	no	COG3691	0	1	0
YIBL_ECOLI	P36564	Hypothetical protein yibL	704	no	NOG07195	0	1	0
PTKB_ECOLI	P37188	PTS system, galactitol-specific IIB component (EIIB-Gat) (Galacticol-permease IIB componen	704	no	COG3414	0	0	0
KEE1_ECOLI	Q52280	KleE protein (KcrB3 protein)	613	no	NOTFOUND	0	NOTFOUND	NOTFOUND
YBCJ_ECOLI	P45571	Hypothetical protein ybcJ	613	no	COG2501	0	1	0
YEBG_ECOLI	P33220	Hypothetical protein yebG	613	no	COG3141	0	1	0
MSYB_ECOLI	P25738	Acidic protein msyB	613	no	NOG11534	0	0	0
DAMX_ECOLI	P11557	DamX protein	593	no	COG3266	0	1	1
TATA_ECOLI	O65938	Sec-independent protein translocase protein tatA	546	no	COG1826	0	1	1
CSPB_ECOLI	P36995	Cold shock-like protein cspB (CSP-B)	546	no	COG1278	0	0	0
YDHR_ECOLI	P77225	Protein ydhR precursor	546	no	NOG07922	0	0	0
IADA_ECOLI	P39377	Isoaspartyl dipeptidase (EC 3.4.19.-)	535	no	NOG04347	0	0	0
GLR2_ECOLI	P39811	Glutaredoxin 2 (Grx2)	530	no	COG2999	0	1	0
DCRB_ECOLI	P37620	DcrB protein precursor	504	no	NOG05750	0	1	0
METJ_ECOLI	P08338	Met repressor (Met regulon regulatory protein metJ)	453	no	COG3060	0	1	1
YGIW_ECOLI	P52083	Protein ygiW precursor	453	no	COG3111	0	1	0
YIAF_ECOLI	P37667	Hypothetical protein yiaF	453	no	NOG05448	0	1	0
HHA_ECOLI	P23870	Haemolysin expression modulating protein	453	no	NOG06626	0	1	1
YFCL_ECOLI	P76496	Hypothetical protein yfcL	453	no	NOG07192	0	1	1
YOHN_ECOLI	P76426	Hypothetical protein yohN precursor	453	no	COG5455	0	0	0
MALM_ECOLI	P03841	Maltose operon periplasmic protein precursor	453	no	NOG04349	0	0	0
YCCJ_ECOLI	P46131	Hypothetical protein yccJ	453	no	NOG13465	0	0	0
YEFG_ECOLI	P37749	Hypothetical protein yefG (GalF transferase)	424	no	NOG15761	0	0	0
YIHI_ECOLI	P32130	Hypothetical UPF0241 protein yihI	405	no	COG3078	0	1	1
YDGA_ECOLI	P77804	Hypothetical protein ydgA	401	no	COG5339	0	1	1
YGGN_ECOLI	P46143	Hypothetical protein yggN	382	no	NOG08861	0	1	0
EX7S_ECOLI	P22938	Exodeoxyribonuclease VII small subunit (EC 3.1.11.6) (Exonuclease VII small subunit)	368	no	COG1722	0	1	1
ARTP_ECOLI	P30858	Arginine transport ATP-binding protein artP	368	no	COG4161	0	1	1
HOLE_ECOLI	P28689	DNA polymerase III, theta subunit (EC 2.7.7.7)	368	no	NOG07474	0	1	1
CSPI_ECOLI	P77605	Cold shock-like protein cspI (CPS-I)	368	no	COG1278	0	0	0
YJJA_ECOLI	P18390	Hypothetical protein yjjA precursor (Protein P-18)	368	no	NOG06917	0	0	0
YMFE_ECOLI	P75968	Hypothetical protein ymfE	368	no	NOG75870	0	0	0
YMJA_ECOLI	P76036	Hypothetical protein ymjA	368	no	NOG83947	0	0	0
6PG9_ECOLI	P37754	6-phosphogluconate dehydrogenase, decarboxylating (EC 1.1.1.44)	348	no	NOTFOUND	0	NOTFOUND	NOTFOUND
UBIG_ECOLI	P17993	3-demethylubiquinone-9 3-methyltransferase (EC 2.1.1.64) (3,4-dihydroxy-5-hexaprenylbenzoa	339	no	COG2227	0	1	1
YCDO_ECOLI	P75902	Protein ycdO	328	no	COG2822	0	1	0
MUKB_ECOLI	P22523	Chromosome partition protein mukB (Structural maintenance of chromosome related protein)	326	no	COG3096	0	1	1
YGFE_ECOLI	P45580	Hypothetical protein ygfE	315	no	COG3027	0	1	1
YHBP_ECOLI	P45471	Hypothetical UPF0306 protein yhbP	315	no	COG3787	0	1	1
SLP_ECOLI	P37194	Outer membrane protein slp precursor	278	no	COG3065	0	0	0
YAIL_ECOLI	P51024	Hypothetical protein yaiL	278	no	COG3122	0	0	0
YJAG_ECOLI	P32680	Hypothetical protein yjaG	268	no	COG3068	0	1	1
T341_ECOLI	P11257	Transposase for insertion sequence element IS3411	250	no	NOTFOUND	0	NOTFOUND	NOTFOUND
YEAZ_ECOLI	P76256	Hypothetical protease yeaZ (EC 3.4.-.-)	250	no	COG1214	0	1	1
TATB_ECOLI	O69415	Sec-independent protein translocase protein tatB	250	no	COG1826	0	1	1
T2E1_ECOLI	P00642	Type II restriction enzyme EcoRI (EC 3.1.21.4) (Endonuclease EcoRI) (R.EcoRI)	236	no	NOTFOUND	0	NOTFOUND	NOTFOUND
YQIC_ECOLI	Q46868	Hypothetical protein yqiC	212	no	COG2960	0	1	1
LAMB_ECOLI	P02943	Maltoporin precursor (Maltose-inducible porin) (Lambda receptor protein)	202	no	COG4580	0	0	0
YFFS_ECOLI	P76550	Hypothetical protein yffS	202	no	NOTFOUND	0	0	0
TESA_ECOLI	P29679	Acyl-CoA thioesterase I precursor (EC 3.1.2.-) (Protease I) (Lysophospholipase L1) (EC 3.1	186	no	COG2755	0	1	0
NLPI_ECOLI	P39833	Lipoprotein nlpI precursor	176	no	COG4785	0	1	1
DJLA_ECOLI	P31680	DnaJ-like protein djlA	167	no	COG1076	0	1	1
YAIW_ECOLI	P77562	Hypothetical protein yaiW	167	no	NOG04042	0	0	0
RMA3_ECOLI	P55253	Glucose-1-phosphate thymidylyltransferase (EC 2.7.7.24) (dTDP-glucose synthase) (dTDP-gluc	160	no	NOTFOUND	0	NOTFOUND	NOTFOUND
PAB4_ECOLI	P22997	Protein parB	160	no	NOTFOUND	0	NOTFOUND	NOTFOUND
YEHM_ECOLI	P33349	Hypothetical protein yehM	149	no	NOG14865	0	0	0
TRFA_ECOLI	P07676	TrfA transcriptional repressor protein	147	no	NOTFOUND	0	NOTFOUND	NOTFOUND
INTB_ECOLI	P39347	Prophage P4 integrase (Int(P4))	141	no	NOTFOUND	0	NOTFOUND	NOTFOUND
REPB_ECOLI	Q57154	RepFIB replication protein A	137	no	NOTFOUND	0	NOTFOUND	NOTFOUND
YDBD_ECOLI	P25907	Hypothetical protein ydbD	122	no	NOTFOUND	0	0	0
YFJI_ECOLI	P52124	Hypothetical protein yfjI	121	no	NOG26587	0	0	0
YFAA_ECOLI	P17994	Hypothetical protein yfaA	117	no	COG4685	0	0	0
GSPA_ECOLI	P45756	Probable general secretion pathway protein A	117	no	NOG117489	0	0	0
CS32_ECOLI	P15484	Outer membrane usher protein CS3-2 (CS3 pili synthesis 104 kDa protein)	115	no	NOTFOUND	0	NOTFOUND	NOTFOUND
CEIA_ECOLI	P06716	Colicin Ia protein	114	no	NOTFOUND	0	NOTFOUND	NOTFOUND
YEHQ_ECOLI	P33353	Hypothetical protein yehQ	112	no	NOTFOUND	0	NOTFOUND	NOTFOUND
CEA1_ECOLI	P02978	Colicin E1 protein	106	no	NOTFOUND	0	NOTFOUND	NOTFOUND
ARCB_ECOLI	P22763	Aerobic respiration control sensor protein arcB (EC 2.7.3.-)	99.9	no	COG0642	0	1	1
TRI6_ECOLI	Q00191	TraI protein	92.6	no	NOTFOUND	0	NOTFOUND	NOTFOUND
ACFD_ECOLI	Q46837	Putative lipoprotein acfD homolog precursor	88	no	NOG114718	0	0	0
EVGS_ECOLI	P30855	Sensor protein evgS precursor (EC 2.7.3.-)	81.6	no	COG0642	0	0	0
TRC5_ECOLI	P27190	DNA primase traC (EC 2.7.7.-) (Replication primase)	76.9	no	NOTFOUND	0	NOTFOUND	NOTFOUND
RL33_ECOLI	P02436	50S ribosomal protein L33	186000000	yes	COG0267	0	1	1
RL34_ECOLI	P02437	50S ribosomal protein L34	3370000	yes	COG0230	0	1	1
RS21_ECOLI	P02379	30S ribosomal protein S21	885000	yes	COG0828	0	1	1
RL29_ECOLI	P02429	50S ribosomal protein L29	453000	yes	COG0255	0	1	1
RS18_ECOLI	P02374	30S ribosomal protein S18	39000	yes	COG0238	0	1	1
RL32_ECOLI	P02435	50S ribosomal protein L32	39000	yes	COG0333	0	1	1
RL35_ECOLI	P07085	50S ribosomal protein L35 (Ribosomal protein A)	4180	yes	COG0291	0	1	1
