# Supplementary material for: Save the tree of life or get lost in the woods
Source: Biol Direct. 2010 Jul 1;5:44. doi: 10.1186/1745-6150-5-44 (PMC2910001; doi:10.1186/1745-6150-5-44)
Supplement: Additional file 2 — L. interrogans data. Columns A-D of additional file 2 are taken directly from supplemental material of [11]. The Spirochete genomic core was defined in [20]. All inconsistency scores were taken from [22]. [file 1745-6150-5-44-S2.XLS]

## Sheet: linterrogansSupplement2
Accession number	Protein description	GO annotation	Control (copies/cell MS1)	COG annotation	universal core	spirochete core	Inconsistency Score
sp|P61438|CH60_LEPIC	60 kDa chaperonin (Protein Cpn60) (groEL protein) (Heat shock 58 kDa protein)	nucleotide binding	17556	COG0459	0	1	0.00343781
sp|Q72NF9|EFTU_LEPIC	Elongation factor Tu (EF-Tu)	hydrolase activity	14424	COG0050	0	1	0.00406969
ref|YP_001839.1|YP_001839.1	flagellin protein	flagellum	14041	COG1344	0	1	0.00463526
ref|YP_000349.1|YP_000349.1	electron transfer flavoprotein alpha-subunit	nucleotide binding	12387	COG2025	0	0	0.00551142
ref|YP_001575.1|YP_001575.1	transcriptional regulator (ArsR family)	transcription factor & regulators	11947	COG0640	0	0	0.0110867
ref|YP_001924.1|YP_001924.1	RNA-binding protein	nucleotide binding	8246	COG0724	0	0	0.00453886
ref|YP_002168.1|YP_002168.1	fructose-bisphosphate aldolase	metabolic process	7001	COG1830	0	0	0.00445547
ref|YP_000976.1|YP_000976.1	LipL71	external encapsulating structure	6913	COG1652	0	1	0.00825965
sp|Q72UA9|RL7_LEPIC	50S ribosomal protein L7/L12	translation	6683	COG0222	0	1	0.00453724
ref|YP_002339.1|YP_002339.1	putative glutamine synthetase protein	metabolic process	6674	COG0174	0	0	0.00407065
sp|P61436|CH10_LEPIC	10 kDa chaperonin (Protein Cpn10) (groES protein) (Heat shock 10 kDa protein)	nucleotide binding	6358	COG0234	0	1	0.00389842
ref|YP_000851.1|YP_000851.1	molybdopterin oxidoreductase	other celular process	5611	COG0437	0	0	0.0068403
ref|YP_000944.1|YP_000944.1	acyl-CoA dehydrogenase	metabolic process	5423	COG1960	0	0	0.00761182
ref|YP_002016.1|YP_002016.1	cysteine synthase	metabolic process	5375	COG0031	0	0	0.00604841
ref|YP_003456.1|YP_003456.1	3-oxoacyl-(acyl-carrier protein) reductase	metabolic process	5311	COG1028	0	0	0.00731431
sp|Q72SX9|ATPB_LEPIC	ATP synthase subunit beta (EC 3.6.3.14) (ATPase subunit beta) (ATP synthase F1 sector subunit beta)	hydrolase activity	5229	COG0055	0	1	0.00378476
ref|YP_002383.1|YP_002383.1	response regulator	signal transducer activity	5154	COG0784	0	1	0.00675954
ref|YP_003372.1|YP_003372.1	ferredoxin--NADP reductase	electron carrier activity	5118	COG0369	0	0	0.00578478
ref|YP_002962.1|YP_002962.1	hypothetical protein LIC13050	hydrolase activity	5022	NOG12793	0	0	0.00147803
sp|Q72NG2|RL4_LEPIC	50S ribosomal protein L4	translation	4724	COG0088	0	1	0.003276
ref|YP_000350.1|YP_000350.1	electron transport flavoprotein beta subunit	electron carrier activity	4586	COG2086	0	0	0.00769291
sp|Q72PA2|SUCC_LEPIC	Succinyl-CoA synthetase beta chain (EC 6.2.1.5) (SCS-beta)	metabolic process	4320	COG0045	0	0	0.00383641
ref|YP_002836.1|YP_002836.1	methyl-accepting chemotaxis protein	chemotaxis	4238	COG0840	0	1	0.0053397
ref|YP_001164.1|YP_001164.1	putative citrate lyase	metabolic process	4158	COG2301	0	0	0.00938375
ref|YP_002712.1|YP_002712.1	acetyl-CoA acetyltransferase	transferase activity	3927	COG0183	0	0	0.00506141
sp|Q72PK5|CARA_LEPIC	Carbamoyl-phosphate synthase small chain (EC 6.3.5.5) (Carbamoyl-phosphate synthetase glutamine chai	nucleotide binding	3838	COG0505	0	0	0.00320236
sp|Q72UB1|RL1_LEPIC	50S ribosomal protein L1	translation	3830	COG0081	1	1	0.00341131
ref|YP_002024.1|YP_002024.1	glyceraldehyde-3-phosphate dehydrogenase	metabolic process	3645	COG0057	0	1	0.00448013
ref|YP_002772.1|YP_002772.1	30S ribosomal protein S5	translation	3630	COG0098	1	1	0.00315689
ref|YP_001188.1|YP_001188.1	peroxiredoxin	metabolic process	3608	COG0450	0	0	0.00446867
sp|Q72NG4|RL2_LEPIC	50S ribosomal protein L2	translation	3508	COG0090	0	1	0.00337224
ref|YP_002695.1|YP_002695.1	50S ribosomal protein L21	translation	3487	COG0261	0	1	0.00431241
ref|YP_001490.1|YP_001490.1	flagellin protein	flagellum	3482	COG1344	0	1	0.00463526
ref|YP_001323.1|YP_001323.1	MaoC	metabolic process	3304	COG2030	0	0	0.0130688
sp|Q72NI8|RPOA_LEPIC	DNA-directed RNA polymerase alpha chain (EC 2.7.7.6) (RNAP alpha subunit) (Transcriptase alpha chain	transcription	3279	COG0202	1	1	0.0035798
sp|Q72VT0|PPCK_LEPIC	Phosphoenolpyruvate carboxykinase	metabolic process	3242	COG1866	0	0	0.0152794
sp|Q72M00|ILVC_LEPIC	Ketol-acid reductoisomerase (EC 1.1.1.86) (Acetohydroxy-acid isomeroreductase) (Alpha-keto-beta-hydr	metabolic process	3176	COG0059	0	0	0.00432631
ref|YP_002544.1|YP_002544.1	hypothetical protein LIC12621	hypothetical protein	3115	COG1664	0	0	0.00527041
ref|YP_002498.1|YP_002498.1	succinyl-CoA synthetase alpha subunit	metabolic process	3096	COG0074	0	0	0.00370322
sp|P61442|DNAK_LEPIC	Chaperone protein dnaK (Heat shock protein 70) (Heat shock 70 kDa protein) (HSP70)	response to stress	3037	COG0443	0	1	0.00335665
sp|Q72UA7|RPOC_LEPIC	DNA-directed RNA polymerase beta' chain (EC 2.7.7.6) (RNAP beta' subunit) (Transcriptase beta' chain	transcription	2981	COG0086	0	1	0.00329797
sp|Q75FU8|SAHH_LEPIC	Adenosylhomocysteinase (EC 3.3.1.1) (S-adenosyl-L-homocysteine hydrolase) (AdoHcyase)	hydrolase activity	2977	COG0499	0	0	0.00389209
sp|Q72UA8|RPOB_LEPIC	DNA-directed RNA polymerase beta chain (EC 2.7.7.6) (RNAP beta subunit) (Transcriptase beta chain) (	transcription	2884	COG0085	1	1	0.00317563
sp|Q72SY1|ATPA_LEPIC	ATP synthase subunit alpha (EC 3.6.3.14) (ATPase subunit alpha) (ATP synthase F1 sector subunit alph	hydrolase activity	2852	COG0056	0	0	0.00345424
sp|Q72NI6|RS11_LEPIC	30S ribosomal protein S11	translation	2748	COG0100	1	1	0.003297
ref|YP_000199.1|YP_000199.1	cytochrome c oxidase polypeptide II	metabolic process	2644	COG1622	0	0	0.00506559
ref|YP_002133.1|YP_002133.1	aminotransferase	transferase activity	2628	COG0399	0	0	0.00598195
ref|YP_003205.1|YP_003205.1	3-hydroxyacyl-CoA dehydrogenase	metabolic process	2551	COG1250	0	0	0.00664053
ref|YP_000200.1|YP_000200.1	cytochrome c oxidase polypeptide I	metabolic process	2532	COG0843	0	0	0.00521239
ref|YP_000002.1|YP_000002.1	DNA polymerase III beta subunit	transcription	2486	COG0592	0	1	0.00398928
sp|Q72NG1|RL3_LEPIC	50S ribosomal protein L3	translation	2474	COG0087	1	1	0.00369372
sp|Q72NG7|RS3_LEPIC	30S ribosomal protein S3	translation	2467	COG0092	1	1	0.00336166
ref|YP_001227.1|YP_001227.1	MreB	nucleotide binding	2420	COG1077	0	1	0.00368495
ref|YP_002729.1|YP_002729.1	serine protease MucD precursor	peptidase activity	2296	COG0265	0	1	0.00499521
sp|Q72VM5|EFG_LEPIC	Elongation factor G (EF-G)	hydrolase activity	2204	COG0480	0	1	0.00324516
ref|YP_002627.1|YP_002627.1	transcription elongation factor NusA	transcription	2198	COG0195	0	1	0.00344332
ref|YP_001970.1|YP_001970.1	catalase	metabolic process	2176	COG0753	0	0	0.0307018
sp|P62436|RL11_LEPIC	50S ribosomal protein L11	translation	2168	COG0080	0	1	0.00336718
ref|YP_000948.1|YP_000948.1	acetyl-CoA acetyltransferase	transferase activity	2158	COG0183	0	0	0.00506141
sp|Q72NI9|RL17_LEPIC	50S ribosomal protein L17	translation	2120	COG0203	0	1	0.00445684
sp|Q72R59|FLAB_LEPIC	Flagellar filament 35 kDa core protein (Flagellin class B)	flagellum	2038	COG1344	0	0	0.00463526
ref|YP_003427.1|YP_003427.1	hypothetical protein LIC20035	hypothetical protein	2008	COG2849	0	0	0.0152635
sp|Q72QK3|RL9_LEPIC	50S ribosomal protein L9	translation	1996	COG0359	0	1	0.00374075
ref|YP_003436.1|YP_003436.1	heat shock protein 90	nucleotide binding	1957	COG0326	0	1	0.00502044
ref|YP_000854.1|YP_000854.1	hypothetical protein LIC10877	metabolic process	1897	NOG39441	0	0	0.00522138
ref|YP_001734.1|YP_001734.1	hypothetical protein LIC11782	metabolic process	1879	COG1651	0	0	0.00737025
ref|YP_002123.1|YP_002123.1	hypothetical protein LIC12188	hypothetical protein	1864	COG0500	0	0	0.00920722
sp|Q72NI0|RL15_LEPIC	50S ribosomal protein L15	translation	1853	COG0200	1	1	0.0038664
sp|Q72UA5|RS7_LEPIC	30S ribosomal protein S7	translation	1839	COG0049	1	1	0.00354607
ref|YP_002622.1|YP_002622.1	polynucleotide phosphorylase	DNA/RNA metabolic process	1821	COG1185	0	1	0.00402867
sp|Q72NH3|RL5_LEPIC	50S ribosomal protein L5	translation	1794	COG0094	1	1	0.00419283
sp|Q72UB0|RL10_LEPIC	50S ribosomal protein L10	translation	1794	COG0244	0	1	0.00349952
sp|Q72U14|RS2_LEPIC	30S ribosomal protein S2	translation	1783	COG0052	1	1	0.00341392
ref|YP_001065.1|YP_001065.1	adenylate/guanylate cyclase	metabolic process	1760	COG2114	0	0	0.00795136
sp|Q72NR4|TPX_LEPIC	Probable thiol peroxidase (EC 1.11.1.-)	metabolic process	1722	COG2077	0	0	0.00720417
ref|YP_000417.1|YP_000417.1	cell division protein	cell cycle	1713	COG0465	0	1	0.00464497
ref|YP_000728.1|YP_000728.1	transcription antitermination protein	transcription	1705	COG0250	0	1	0.00366972
sp|Q72NG0|RS10_LEPIC	30S ribosomal protein S10	translation	1671	COG0051	0	1	0.00364158
ref|YP_003223.1|YP_003223.1	fatty acid synthase subunit beta	transferase activity	1633	COG0331	0	0	0.00565884
ref|YP_002983.1|YP_002983.1	hypothetical protein LIC13071	hypothetical protein	1602	COG1881	0	0	0.00646882
sp|Q72QA1|HSP15_LEPIC	Probable 15 kDa heat shock protein	response to stress	1600	COG0071	0	0	0.00444074
ref|YP_000382.1|YP_000382.1	acetyl-CoA acetyltransferase	transferase activity	1593	COG0183	0	0	0.00506141
sp|Q72R01|CLPP2_LEPIC	ATP-dependent Clp protease proteolytic subunit 2 (EC 3.4.21.92) (Endopeptidase Clp 2)	response to stress	1587	COG0740	0	1	0.00505905
ref|YP_001260.1|YP_001260.1	hypothetical protein LIC11294	other celular process	1567	COG0247	0	0	0.00551697
ref|YP_002377.1|YP_002377.1	30S ribosomal protein S1	translation	1564	COG0539	0	1	0.00371222
ref|YP_003206.1|YP_003206.1	acetyl-CoA acetyltransferase	transferase activity	1556	COG0183	0	0	0.00506141
sp|Q72NG3|RL23_LEPIC	50S ribosomal protein L23	translation	1552	COG0089	0	1	0.00361811
ref|YP_002559.1|YP_002559.1	transcription termination factor Rho	transcription	1548	COG1158	0	1	0.00408985
sp|Q72U13|EFTS_LEPIC	Elongation factor Ts (EFTs)	translation	1517	COG0264	0	1	0.00473851
sp|Q72NG6|RL22_LEPIC	50S ribosomal protein L22	translation	1517	COG0091	1	1	0.00372691
ref|YP_003633.1|YP_003633.1	aconitate hydratase	response to stress	1514	COG1048	0	0	0.00504364
ref|YP_000741.1|YP_000741.1	50S ribosomal protein L13	translation	1514	COG0102	1	1	0.00352407
sp|Q72RH6|Y1769_LEPIC	Hypothetical protein LIC_11769	signal transducer activity	1490	COG0784	0	0	0.00675954
sp|Q72RT8|TAL_LEPIC	Probable transaldolase (EC 2.2.1.2)	transferase activity	1474	COG0176	0	0	0.00566868
ref|YP_002737.1|YP_002737.1	hypothetical protein LIC12821	hypothetical protein	1474	COG1664	0	0	0.00527041
ref|YP_001941.1|YP_001941.1	succinate dehydrogenase	metabolic process	1473	COG1053	0	0	0.00629723
sp|Q72PJ7|ODO1_LEPIC	2-oxoglutarate dehydrogenase E1 component (EC 1.2.4.2) (Alpha-ketoglutarate dehydrogenase)	metabolic process	1461	COG0567	0	0	0.00525813
ref|YP_003151.1|YP_003151.1	isocitrate dehydrogenase	metabolic process	1459	COG0538	0	0	0.00394869
ref|YP_000046.1|YP_000046.1	proton-translocating transhydrogenase, subunit alpha part 1	metabolic process	1455	COG3288	0	0	0.0063185
ref|YP_002466.1|YP_002466.1	SecD	transport	1431	COG0342	0	1	0.00343715
ref|YP_001532.1|YP_001532.1	general secretory pathway protein G	transport	1397	COG2165	0	0	0.00803287
sp|P61540|RPOD_LEPIC	RNA polymerase sigma factor rpoD	transcription factor & regulators	1393	COG0568	0	1	0.00458247
sp|Q72NX3|IF2_LEPIC	Translation initiation factor IF-2	hydrolase activity	1386	COG0532	0	1	0.00319736
sp|Q72V72|RL25_LEPIC	50S ribosomal protein L25 (General stress protein CTC)	translation	1385	COG1825	0	1	0.0043324
ref|YP_001743.1|YP_001743.1	ATP-dependent DNA helicase	DNA/RNA metabolic process	1382	COG1061	0	0	0.00438062
ref|YP_003219.1|YP_003219.1	hypothetical protein LIC13314	hypothetical protein	1382	COG3225	0	0	0.00384634
ref|YP_000768.1|YP_000768.1	transcript cleavage factor/unknown domain fusion protein	transcription	1373	COG0782	0	1	0.00402422
ref|YP_001400.1|YP_001400.1	peptidyl-prolyl cis-trans isomerase	metabolic process	1361	COG0652	0	0	0.00825069
ref|YP_002046.1|YP_002046.1	single-stranded DNA binding protein	DNA/RNA metabolic process	1339	COG0629	0	1	0.00522138
ref|YP_003070.1|YP_003070.1	phospho-2-dehydro-3-deoxyheptonate aldolase Chorismate mutase	metabolic process	1337	COG2876	0	0	0.00409012
sp|Q72NI7|RS4_LEPIC	30S ribosomal protein S4	translation	1330	COG0522	1	1	0.0037108
ref|YP_001745.1|YP_001745.1	endopeptidase IV	peptidase activity	1315	COG0616	0	0	0.00393706
ref|YP_000977.1|YP_000977.1	anti-sigma factor antagonist	transcription factor & regulators	1309	COG1366	0	0	0.00800123
ref|YP_002745.1|YP_002745.1	citrate synthase	metabolic process	1309	COG0372	0	0	0.00433058
sp|P61444|GRPE_LEPIC	Protein grpE (HSP-70 cofactor)	nucleotide binding	1263	COG0576	0	1	0.00362363
ref|YP_000091.1|YP_000091.1	long-chain-fatty-acid CoA ligase	metabolic process	1229	COG1022	0	1	0.00498118
ref|YP_000206.1|YP_000206.1	hypothetical protein LIC10215	hypothetical protein	1209	COG4956	0	0	0.00287575
ref|YP_000280.1|YP_000280.1	H+-translocating transhydrogenase subunit beta	metabolic process	1192	COG1282	0	0	0.00600734
ref|YP_003221.1|YP_003221.1	ABC transporter, ATP-binding protein	ABC-transporter	1185	COG1131	0	1	0.00725199
ref|YP_000584.1|YP_000584.1	fatty acid synthase subunit beta	transferase activity	1171	COG2030	0	0	0.0130688
sp|P62414|PGK_LEPIC	Phosphoglycerate kinase (EC 2.7.2.3)	nucleotide binding	1148	COG0126	0	1	0.00380312
ref|YP_000567.1|YP_000567.1	acyl-CoA dehydrogenase	metabolic process	1124	COG1960	0	0	0.00761182
ref|YP_002103.1|YP_002103.1	aspartate aminotransferase	transferase activity	1107	COG0399	0	0	0.00598195
ref|YP_000064.1|YP_000064.1	hypothetical protein LIC10064	hypothetical protein	1088	COG4731	0	0	0.00430511
ref|YP_002472.1|YP_002472.1	DNA binding protein	DNA/RNA binding	1083	COG1426	0	0	0.00961719
sp|Q72NH6|RL6_LEPIC	50S ribosomal protein L6	translation	1081	COG0097	1	1	0.00363715
ref|YP_000111.1|YP_000111.1	hypothetical protein LIC10115	metabolic process	1063	COG1651	0	0	0.00737025
ref|YP_002185.1|YP_002185.1	carboxy-terminal processing protease	peptidase activity	1060	COG0793	0	0	0.00441116
ref|YP_001742.1|YP_001742.1	aspartate aminotransferase	transferase activity	1058	COG0436	0	0	0.00374814
ref|YP_002100.1|YP_002100.1	putative molybdenum cofactor biosynthesis protein	metabolic process	1053	COG0535	0	0	0.00521409
sp|Q72VY8|OXAA_LEPIC	Inner membrane protein oxaA	transport	1044	COG0706	0	1	0.00414352
sp|Q72VY3|FUMC_LEPIC	Fumarate hydratase class II (EC 4.2.1.2) (Fumarase C)	metabolic process	1038	COG0114	0	0	0.00538333
sp|Q72S27|RL19_LEPIC	50S ribosomal protein L19	translation	1034	COG0335	0	1	0.00493098
ref|YP_002101.1|YP_002101.1	alcohol dehydrogenase	metabolic process	1004	COG1454	0	0	0.00694735
ref|YP_002289.1|YP_002289.1	elongation factor EF-G	hydrolase activity	998	COG1217	0	0	0.00382322
ref|YP_002423.1|YP_002423.1	3-hydroxybutyryl-CoA dehydratase	metabolic process	983	COG1024	0	0	0.00441265
ref|YP_003489.1|YP_003489.1	short-chain dehydrogenase	metabolic process	980	COG1028	0	0	0.00731431
ref|YP_001916.1|YP_001916.1	cyclic nucleotide binding protein	metabolic process	976	COG0664	0	0	0.00755343
ref|YP_001276.1|YP_001276.1	bacterioferritin	metabolic process	971	COG2193	0	0	0.00458389
ref|YP_001328.1|YP_001328.1	short-chain dehydrogenase	metabolic process	969	COG0300	0	0	0.00883609
ref|YP_001788.1|YP_001788.1	peptidyl-prolyl cis-trans isomerase	metabolic process	965	COG0652	0	0	0.00825069
ref|YP_002615.1|YP_002615.1	glutamate synthase (NADPH) alpha chain precursor	metabolic process	962	COG0067	0	0	0.00314972
sp|Q72RH7|LEU3_LEPIC	3-isopropylmalate dehydrogenase (EC 1.1.1.85) (Beta-IPM dehydrogenase) (IMDH) (3-IPM-DH)	metabolic process	960	COG0473	0	0	0.00414777
sp|Q72SG7|TIG_LEPIC	Trigger factor (TF)	metabolic process	958	COG0544	0	1	0.00384897
sp|Q72NQ6|RL27_LEPIC	50S ribosomal protein L27	translation	955	COG0211	0	1	0.00594093
sp|Q72NH5|RS8_LEPIC	30S ribosomal protein S8	translation	944	COG0096	1	1	0.00347797
sp|Q72RC4|LEU2_LEPIC	3-isopropylmalate dehydratase large subunit (EC 4.2.1.33) (Isopropylmalate isomerase) (Alpha-IPM iso	metabolic process	942	COG0065	0	0	0.00461997
ref|YP_003566.1|YP_003566.1	dnaK suppressor	transcription factor & regulators	933	COG1734	0	1	0.00729294
ref|YP_000839.1|YP_000839.1	adenylate/guanylate cyclase	metabolic process	932	COG2114	0	0	0.00795136
ref|YP_001476.1|YP_001476.1	acetyl-CoA carboxylase alpha subunit	metabolic process	895	COG4799	0	0	0.00471801
sp|Q72U11|RRF_LEPIC	Ribosome recycling factor (Ribosome-releasing factor) (RRF)	translation	881	COG0233	0	1	0.00400136
ref|YP_001376.1|YP_001376.1	glycosyl hydrolase	hydrolase activity	879	COG1472	0	0	0.00872554
ref|YP_003253.1|YP_003253.1	DNA gyrase subunit B	DNA/RNA metabolic process	879	COG0187	0	0	0.00361889
sp|Q72PK6|SYT_LEPIC	Threonyl-tRNA synthetase (EC 6.1.1.3) (Threonine-tRNA ligase) (ThrRS)	translation	876	COG0441	0	1	0.00436828
sp|Q72NI2|KAD_LEPIC	Adenylate kinase (EC 2.7.4.3) (ATP-AMP transphosphorylase)	kinase activity	872	COG0563	0	1	0.00490876
ref|YP_002659.1|YP_002659.1	MaoC family protein	metabolic process	867	COG2030	0	0	0.0130688
ref|YP_002404.1|YP_002404.1	dihydrolipoamide succinyltransferase	metabolic process	867	COG0508	0	0	0.00469974
ref|YP_001588.1|YP_001588.1	long-chain-fatty-acid CoA ligase	metabolic process	858	COG1022	0	0	0.00498118
sp|Q72VS5|GATB_LEPIC	Aspartyl/glutamyl-tRNA(Asn/Gln) amidotransferase subunit B (EC 6.3.5.) (Asp/Glu-ADT subunit B)	translation	847	COG0064	0	1	0.00339723
ref|YP_001290.1|YP_001290.1	FlgG	flagellum	831	COG4786	0	1	0.0047985
ref|YP_001915.1|YP_001915.1	acyl-CoA dehydrogenase	metabolic process	829	COG1960	0	0	0.00761182
ref|YP_003616.1|YP_003616.1	acireductone dioxygenase enzyme ARD and ARD'	metabolic process	825	COG1791	0	0	0.00237539
ref|YP_000591.1|YP_000591.1	aminotransferase	transferase activity	816	COG0399	0	0	0.00598195
ref|YP_001153.1|YP_001153.1	hypothetical protein LIC11183	hydrolase activity	807	COG0596	0	1	0.00791618
ref|YP_000205.1|YP_000205.1	transcriptional regulator (CarD family)	transcription factor & regulators	804	COG1329	0	1	0.00369383
ref|YP_002666.1|YP_002666.1	NADH dehydrogenase I F subunit	electron carrier activity	798	COG1894	0	0	0.00970872
ref|YP_000436.1|YP_000436.1	glycosyltransferase	transferase activity	788	COG0463	0	0	0.0129243
ref|YP_001889.1|YP_001889.1	translocase	nucleotide binding	787	COG0653	0	1	0.00374183
sp|Q72QZ8|ENO_LEPIC	Enolase (EC 4.2.1.11) (2-phosphoglycerate dehydratase) (2-phospho-D-glycerate hydro-lyase)	metabolic process	785	COG0148	0	1	0.0036776
ref|YP_003605.1|YP_003605.1	ExbB	transport	784	COG0811	0	0	0.00484237
sp|Q72RH8|ARGD_LEPIC	Acetylornithine aminotransferase (EC 2.6.1.11) (ACOAT)	transferase activity	779	COG4992	0	0	0.00370252
ref|YP_001794.1|YP_001794.1	hypothetical protein LIC11845	hypothetical protein	778	COG0330	0	1	0.00496429
ref|YP_003272.1|YP_003272.1	sulfite reductase	other celular process	777	COG0155	0	0	0.00584163
ref|YP_002757.1|YP_002757.1	aspartate aminotransferase	transferase activity	777	COG0436	0	0	0.00374814
sp|Q72NH4|RS14_LEPIC	30S ribosomal protein S14	translation	770	COG0199	0	1	0.00477973
ref|YP_000696.1|YP_000696.1	hypothetical protein LIC10712	other celular process	763	COG3488	0	0	0.00833687
sp|Q72RI5|RL28_LEPIC	50S ribosomal protein L28	translation	753	COG0227	0	0	0.00561803
ref|YP_001655.1|YP_001655.1	hypothetical protein LIC11703	hypothetical protein	743	COG1610	0	0	0.00646487
ref|YP_003044.1|YP_003044.1	acyl-CoA dehydrogenase	metabolic process	739	COG1960	0	0	0.00761182
ref|YP_000430.1|YP_000430.1	glutamine-fructose-6-phosphate transaminase	transferase activity	736	COG0449	0	0	0.00338569
ref|YP_002228.1|YP_002228.1	udp-glucose dehydrogenase	metabolic process	730	COG1004	0	0	0.00512793
sp|Q72NG8|RL16_LEPIC	50S ribosomal protein L16	translation	729	COG0197	1	1	0.00393266
ref|YP_000648.1|YP_000648.1	hypothetical protein LIC10664	hypothetical protein	726	COG3832	0	0	0.00560153
ref|YP_000467.1|YP_000467.1	hypothetical protein LIC10483	hypothetical protein	717	COG4260	0	0	0.00606212
ref|YP_001386.1|YP_001386.1	peptidyl-prolyl cis-trans isomerase	metabolic process	716	COG0545	0	0	0.00788739
sp|Q72NF1|CARB_LEPIC	Carbamoyl-phosphate synthase large chain (EC 6.3.5.5) (Carbamoyl-phosphate synthetase ammonia chain)	nucleotide binding	716	COG0458	0	0	0.00369914
ref|YP_002922.1|YP_002922.1	acyl-CoA dehydrogenase	metabolic process	714	COG1960	0	0	0.00761182
ref|YP_003420.1|YP_003420.1	NADH dehydrogenase	electron carrier activity	702	COG1252	0	0	0.00767685
sp|Q72M65|NDK_LEPIC	Nucleoside diphosphate kinase (EC 2.7.4.6) (NDK) (NDP kinase) (Nucleoside-2-P kinase)	kinase activity	702	COG0105	0	0	0.00421144
ref|YP_000054.1|YP_000054.1	putative lipoprotein	no_GO	701	COG0797	0	1	0.00826421
sp|Q72W72|DCD_LEPIC	Deoxycytidine triphosphate deaminase (EC 3.5.4.13) (dCTP deaminase)	metabolic process	696	COG0717	0	0	0.00430306
ref|YP_003450.1|YP_003450.1	methylmalonyl-CoA mutase	metabolic process	689	COG1884	0	0	0.00566987
sp|Q72U22|DAPA_LEPIC	Dihydrodipicolinate synthase (EC 4.2.1.52) (DHDPS)	metabolic process	681	COG0329	0	0	0.00351454
ref|YP_001847.1|YP_001847.1	dihydrolipoamide acetyltransferase	metabolic process	675	COG0022	0	0	0.00430676
ref|YP_003485.1|YP_003485.1	bacterioferritin comigratory protein	metabolic process	672	COG1225	0	0	0.00601955
ref|YP_001344.1|YP_001344.1	sigma factor WhiG	transcription factor & regulators	665	COG1191	0	1	0.00357755
sp|Q72PY2|GLYA_LEPIC	Serine hydroxymethyltransferase (EC 2.1.2.1) (Serine methylase) (SHMT)	transferase activity	663	COG0112	0	1	0.00366562
ref|YP_002137.1|YP_002137.1	UDP-glucose 4-epimerase	metabolic process	662	COG0451	0	0	0.0119589
sp|P62217|RECA_LEPIC	Protein recA (Recombinase A)	DNA/RNA metabolic process	660	COG0468	0	1	0.00348014
ref|YP_000506.1|YP_000506.1	oxidoreductase family	metabolic process	659	COG0673	0	0	0.00701417
ref|YP_001529.1|YP_001529.1	general secretory pathway protein D	transport	658	COG1450	0	0	0.00740593
ref|YP_002473.1|YP_002473.1	outer membrane lipoprotein carrier protein	outermembrane protein	657	COG2834	0	1	0.00490546
ref|YP_001595.1|YP_001595.1	hypothetical protein LIC11637	hypothetical protein	657	COG2013	0	0	0.00483247
ref|YP_002825.1|YP_002825.1	aspartokinase	kinase activity	657	COG0527	0	0	0.00364171
ref|YP_002132.1|YP_002132.1	aminotransferase	transferase activity	654	COG0399	0	0	0.00598195
sp|Q72SG6|CLPP1_LEPIC	ATP-dependent Clp protease proteolytic subunit 1 (EC 3.4.21.92) (Endopeptidase Clp 1)	response to stress	647	COG0740	0	1	0.00505905
ref|YP_001482.1|YP_001482.1	chemotaxis protein	chemotaxis	628	COG0840	0	0	0.0053397
sp|Q72RC5|LEUD_LEPIC	3-isopropylmalate dehydratase small subunit (EC 4.2.1.33) (Isopropylmalate isomerase) (Alpha-IPM iso	metabolic process	621	COG0066	0	0	0.0044464
ref|YP_000113.1|YP_000113.1	hypothetical protein LIC10117	hypothetical protein	618	COG4805	0	0	0.00712885
ref|YP_003492.1|YP_003492.1	hypothetical protein LIC20100	metabolic process	611	COG1639	0	0	0.0107066
ref|YP_001431.1|YP_001431.1	thioredoxin reductase	nucleotide binding	607	COG0492	0	1	0.00387328
ref|YP_002403.1|YP_002403.1	dihydrolipoamide dehydrogenase	metabolic process	605	COG1249	0	1	0.0046445
ref|YP_003586.1|YP_003586.1	cysteine protease	peptidase activity	603	COG4870	0	0	0.0393345
sp|Q72SG5|CLPX_LEPIC	ATP-dependent Clp protease ATP-binding subunit clpX	response to stress	600	COG1219	0	1	0.00357525
ref|YP_000045.1|YP_000045.1	dTDP-glucose 4-6-dehydratase	metabolic process	598	COG0451	0	0	0.0119589
ref|YP_000352.1|YP_000352.1	isovaleryl-CoA dehydrogenase	nucleotide binding	596	COG1960	0	0	0.00761182
sp|Q72NH0|RS17_LEPIC	30S ribosomal protein S17	translation	596	COG0186	1	1	0.00435146
sp|Q72UA6|RS12_LEPIC	30S ribosomal protein S12	translation	592	COG0048	1	1	0.00387905
ref|YP_003252.1|YP_003252.1	DNA gyrase subunit A	DNA/RNA metabolic process	590	COG0188	0	0	0.00320253
ref|YP_003157.1|YP_003157.1	apolipoprotein n-acyltransferase	no_GO	585	COG0815	0	1	0.00387547
ref|YP_001683.1|YP_001683.1	FKBP-type peptidyl-prolyl cis-trans isomerase	metabolic process	577	COG1047	0	0	0.00386417
ref|YP_001228.1|YP_001228.1	MreC	flagellum	575	COG1792	0	1	0.00425823
sp|Q72SC3|GATA_LEPIC	Glutamyl-tRNA(Gln) amidotransferase subunit A (EC 6.3.5.-) (Glu-ADT subunit A)	translation	574	COG0154	0	1	0.00328504
ref|YP_000005.1|YP_000005.1	DNA gyrase subunit B	DNA/RNA metabolic process	571	COG0187	0	1	0.00361889
sp|Q72U12|PYRH_LEPIC	Uridylate kinase (EC 2.7.4.-) (UK) (Uridine monophosphate kinase) (UMP kinase)	kinase activity	569	COG0528	0	0	0.00339033
ref|YP_002958.1|YP_002958.1	UDP glucosamine N-acyltransferase	transferase activity	568	COG1044	0	0	0.00437469
ref|YP_000468.1|YP_000468.1	threonine synthase	metabolic process	564	COG0498	0	0	0.00476217
sp|Q72QL9|TPIS_LEPIC	Triosephosphate isomerase (EC 5.3.1.1) (TIM) (Triose-phosphate isomerase)	metabolic process	562	COG0149	0	1	0.00384923
ref|YP_000413.1|YP_000413.1	UDP-N-acetylglucosamine pyrophosphorylase	transferase activity	559	COG1207	0	0	0.00429335
ref|YP_000985.1|YP_000985.1	OppA	transport	555	COG4166	0	1	0.00945439
ref|YP_001576.1|YP_001576.1	3-ketoacyl-(acyl-carrier-protein) reductase	metabolic process	554	COG1028	0	0	0.00731431
sp|Q72PA7|PURA_LEPIC	Adenylosuccinate synthetase (EC 6.3.4.4) (IMP--aspartate ligase) (AdSS) (AMPSase)	nucleotide binding	546	COG0104	0	0	0.00319809
ref|YP_001703.1|YP_001703.1	lipopolysaccharide core biosynthesis protein	transferase activity	545	COG0859	0	0	0.00699751
sp|Q72LY9|ACSA_LEPIC	Acetyl-coenzyme A synthetase (EC 6.2.1.1) (Acetate--CoA ligase) (Acyl-activating enzyme)	nucleotide binding	537	COG0365	0	1	0.0037092
ref|YP_000006.1|YP_000006.1	DNA gyrase subunit A	DNA/RNA metabolic process	536	COG0188	0	1	0.00320253
ref|YP_002134.1|YP_002134.1	UDP-glucose 4-epimerase	other celular process	535	COG0451	0	0	0.0119589
ref|YP_000121.1|YP_000121.1	hypothetical protein LIC10125	other celular process	535	COG0457	0	0	0.00942704
sp|P61440|DNAJ_LEPIC	Chaperone protein dnaJ	response to stress	531	COG0484	0	1	0.0032013
ref|YP_000272.1|YP_000272.1	zinc-binding dehydrogenase family	other celular process	530	COG0604	0	0	0.00843717
ref|YP_000698.1|YP_000698.1	outer membrane receptor protein	outermembrane protein	529	COG4772	0	0	0.00555834
ref|YP_000834.1|YP_000834.1	integral membrane zinc metalloprotease	peptidase activity	524	COG0750	0	1	0.00356678
sp|Q72UC6|AMPA_LEPIC	Probable cytosol aminopeptidase (EC 3.4.11.1) (Leucine aminopeptidase) (LAP) (Leucyl aminopeptidase)	peptidase activity	520	COG0260	0	0	0.00412387
ref|YP_003539.1|YP_003539.1	heme oxygenase	metabolic process	514	COG5398	0	0	0.00225515
ref|YP_002645.1|YP_002645.1	3-hydroxybutyryl-CoA dehydratase	metabolic process	510	COG1024	0	0	0.00441265
ref|YP_001168.1|YP_001168.1	adenylate/guanylate cyclase	metabolic process	507	COG2114	0	0	0.00795136
ref|YP_001801.1|YP_001801.1	O-acetylhomoserine (thiol) lyase	transferase activity	507	COG2873	0	0	0.00706674
sp|Q72UH6|PURQ_LEPIC	Phosphoribosylformylglycinamidine synthase I (EC 6.3.5.3) (FGAM synthase I)	metabolic process	507	COG0047	0	0	0.00390764
ref|YP_001875.1|YP_001875.1	short-chain dehydrogenase	metabolic process	506	COG1028	0	0	0.00731431
ref|YP_002117.1|YP_002117.1	ABC transporter, ATP-binding protein	ABC-transporter	504	COG1132	0	1	0.0066569
ref|YP_000329.1|YP_000329.1	hemolysin B	metabolic process	504	COG0542	0	1	0.0065545
sp|Q72RJ9|ARGC_LEPIC	N-acetyl-gamma-glutamyl-phosphate reductase (EC 1.2.1.38) (AGPR) (N-acetyl-glutamate semialdehyde de	metabolic process	501	COG0002	0	0	0.0040044
sp|Q72PD0|TRPD_LEPIC	Anthranilate phosphoribosyltransferase (EC 2.4.2.18)	transferase activity	501	COG0547	0	0	0.00369236
sp|Q72NH2|RL24_LEPIC	50S ribosomal protein L24	translation	496	COG0198	0	1	0.00383392
ref|YP_002412.1|YP_002412.1	DNA binding protein	response to stress	495	COG0589	0	0	0.00689953
ref|YP_002490.1|YP_002490.1	glycerol-3-phosphate dehydrogenase	metabolic process	495	COG0240	0	0	0.00433966
sp|Q72S74|DEF_LEPIC	Peptide deformylase (EC 3.5.1.88) (PDF) (Polypeptide deformylase)	translation	494	COG0242	0	1	0.00437149
ref|YP_001334.1|YP_001334.1	flagellar motor switch protein	flagellum	493	COG1886	0	1	0.00567117
sp|P61724|RISB_LEPIC	6,7-dimethyl-8-ribityllumazine synthase (EC 2.5.1.9) (DMRL synthase) (Lumazine synthase) (Riboflavin	transferase activity	492	COG0054	0	0	0.0044729
ref|YP_003390.1|YP_003390.1	metallopeptidase	peptidase activity	491	COG0624	0	0	0.00622911
ref|YP_002681.1|YP_002681.1	aldehyde dehydrogenase	metabolic process	488	COG1012	0	0	0.00593042
sp|Q72VI8|GCSP_LEPIC	Glycine dehydrogenase	metabolic process	480	COG0403	0	0	0.00306356
ref|YP_003164.1|YP_003164.1	NADH oxidoreductase	electron carrier activity	479	COG0604	0	0	0.00843717
ref|YP_001241.1|YP_001241.1	hypothetical protein LIC11273	hypothetical protein	479	COG1655	0	1	0.00594733
sp|Q72QU2|CLPB_LEPIC	Chaperone clpB	response to stress	476	COG0542	0	1	0.0065545
ref|YP_001399.1|YP_001399.1	adenylate/guanylate cyclase	metabolic process	475	COG2114	0	0	0.00795136
ref|YP_000749.1|YP_000749.1	processing metalloprotease	peptidase activity	474	COG0612	0	0	0.00678216
ref|YP_002129.1|YP_002129.1	transketolase beta subunit	metabolic process	471	COG3958	0	0	0.00295758
ref|YP_003606.1|YP_003606.1	ExbD	transport	466	COG0848	0	0	0.00599658
sp|Q72NI5|RS13_LEPIC	30S ribosomal protein S13	translation	465	COG0099	1	1	0.00360673
ref|YP_000893.1|YP_000893.1	hypothetical protein LIC10918	hypothetical protein	462	COG3832	0	0	0.00560153
ref|YP_002058.1|YP_002058.1	dTDP-glucose 4,6-dehydratase	metabolic process	458	COG1088	0	0	0.00657661
sp|Q72PR7|SYI_LEPIC	Isoleucyl-tRNA synthetase (EC 6.1.1.5) (Isoleucine--tRNA ligase) (IleRS)	translation	457	COG0060	1	1	0.00359833
ref|YP_001371.1|YP_001371.1	hypothetical protein LIC11408	other celular process	455	COG0457	0	1	0.00942704
ref|YP_003597.1|YP_003597.1	methylmalonyl-COA mutase small subunit	metabolic process	455	COG1884	0	0	0.00566987
sp|P61656|KDSA_LEPIC	2-dehydro-3-deoxyphosphooctonate aldolase (EC 2.5.1.55) (Phospho-2-dehydro-3-deoxyoctonate aldolase)	transferase activity	454	COG2877	0	0	0.00441869
sp|Q72Q29|HPPA_LEPIC	Pyrophosphate-energized proton pump (EC 3.6.1.1) (Pyrophosphate-energized inorganic pyrophosphatase)	transport	450	COG3808	0	0	0.00419921
ref|YP_002468.1|YP_002468.1	YajC	no_GO	447	COG1862	0	0	0.00716556
ref|YP_001865.1|YP_001865.1	IMP dehydrogenase	metabolic process	447	COG0516	0	0	0.0036524
ref|YP_002278.1|YP_002278.1	ribokinase	kinase activity	444	COG0524	0	0	0.00560933
ref|YP_000590.1|YP_000590.1	DNA-binding stress protein	transcription	442	COG0783	0	0	0.00835288
ref|YP_003403.1|YP_003403.1	glutamate-1-semialdehyde aminotransferase	transferase activity	439	COG0001	0	0	0.00345504
sp|Q72S00|NRDJ_LEPIC	Vitamin B12-dependent ribonucleotide reductase (EC 1.17.4.1) (Ribonucleoside-diphosphate reductase)	DNA/RNA metabolic process	438	COG0209	0	0	0.00574663
ref|YP_000244.1|YP_000244.1	alcohol dehydrogenase	metabolic process	434	COG0604	0	0	0.00843717
ref|YP_001537.1|YP_001537.1	FtsA	cell cycle	433	COG4972	0	0	0.00356899
sp|Q72SY0|ATPG_LEPIC	ATP synthase gamma chain (EC 3.6.3.14) (ATP synthase F1 sector gamma subunit)	hydrolase activity	423	COG0224	0	0	0.00351414
ref|YP_002353.1|YP_002353.1	aspartate aminotransferase a	transferase activity	420	COG0436	0	0	0.00374814
ref|YP_001692.1|YP_001692.1	PmbA	no_GO	419	COG0312	0	0	0.0034767
ref|YP_002478.1|YP_002478.1	acyl-CoA dehydrogenase	metabolic process	418	COG1960	0	0	0.00761182
ref|YP_000697.1|YP_000697.1	putative lipoprotein	no_GO	416	COG3487	0	0	0.00949502
ref|YP_001477.1|YP_001477.1	biotin carboxylase subunit of acetyl CoA carboxylase	nucleotide binding	416	COG0511	0	0	0.00549937
sp|Q72S57|ISPH_LEPIC	4-hydroxy-3-methylbut-2-enyl diphosphate reductase (EC 1.17.1.2)	metabolic process	413	COG0761	0	0	0.00375174
ref|YP_003477.1|YP_003477.1	B12-dependent homocysteine-N5-methyltetrahydrofolate transmethylase	metabolic process	412	COG0646	0	0	0.00616514
sp|P61703|SYA_LEPIC	Alanyl-tRNA synthetase (EC 6.1.1.7) (Alanine--tRNA ligase) (AlaRS)	metabolic process	411	COG0013	0	1	0.00323082
ref|YP_000932.1|YP_000932.1	alcohol dehydrogenase	metabolic process	407	COG0604	0	0	0.00843717
ref|YP_002135.1|YP_002135.1	ADP-heptose synthetase	kinase activity	407	COG2870	0	0	0.00838873
sp|Q72NX6|RS15_LEPIC	30S ribosomal protein S15	translation	405	COG0184	1	1	0.00378575
ref|YP_000933.1|YP_000933.1	monooxygenase	metabolic process	403	COG2072	0	0	0.0775865
ref|YP_003258.1|YP_003258.1	L-amino acid oxidase	metabolic process	403	COG1231	0	0	0.0169516
ref|YP_000815.1|YP_000815.1	glyoxalase	metabolic process	401	COG0346	0	0	0.00753548
ref|YP_001678.1|YP_001678.1	2-isopropylmalate synthase	transferase activity	401	COG0119	0	0	0.00480009
ref|YP_000714.1|YP_000714.1	bacterioferritin comigratory protein	metabolic process	399	COG1225	0	0	0.00601955
ref|YP_000019.1|YP_000019.1	3-oxoacyl-acyl carrier protein reductase	metabolic process	398	COG1028	0	0	0.00731431
ref|YP_003393.1|YP_003393.1	branched-chain amino acid aminotransferase	transferase activity	398	COG0115	0	0	0.00539281
ref|YP_001579.1|YP_001579.1	biopolymer transport protein	transport	396	COG0811	0	0	0.00484237
ref|YP_001372.1|YP_001372.1	acetolactate synthase large subunit	nucleotide binding	395	COG0028	0	0	0.00353258
ref|YP_002541.1|YP_002541.1	diaminopimelate decarboxylase	metabolic process	394	COG0019	0	0	0.00353575
ref|YP_000372.1|YP_000372.1	RNA polymerase ECF-type sigma factor	transcription factor & regulators	393	COG1595	0	0	0.00612814
ref|YP_002258.1|YP_002258.1	serine/threonine kinase with GAF domain	kinase activity	392	COG0515	0	0	0.00699498
ref|YP_000748.1|YP_000748.1	metalloprotease	peptidase activity	386	COG0612	0	0	0.00678216
ref|YP_000137.1|YP_000137.1	NADH dehydrogenase I G subunit	electron carrier activity	384	COG1034	0	0	0.00496872
ref|YP_002769.1|YP_002769.1	preprotein translocase SecY	transport	381	COG0201	1	1	0.00330372
sp|Q72U05|TRPB_LEPIC	Tryptophan synthase beta chain (EC 4.2.1.20) A2290	metabolic process	379	COG0133	0	0	0.00406512
sp|Q72RM8|UVRA_LEPIC	UvrABC system protein A (UvrA protein) (Excinuclease ABC subunit A)	DNA/RNA metabolic process	377	COG0178	0	1	0.00378101
sp|Q72PE5|CYSA_LEPIC	Sulfate/thiosulfate import ATP-binding protein cysA (EC 3.6.3.25) (Sulfate-transporting ATPase)	ion transport	376	COG1118	0	1	0.0047023
ref|YP_000029.1|YP_000029.1	inositol monophosphatase	hydrolase activity	375	COG0483	0	0	0.00410814
ref|YP_000150.1|YP_000150.1	hypothetical protein LIC10158	DNA/RNA binding	369	COG1847	0	1	0.00526231
ref|YP_001385.1|YP_001385.1	glycine rich RNA-binding protein	nucleotide binding	368	COG0724	0	0	0.00453886
ref|YP_002986.1|YP_002986.1	acriflavin resistance	response to stress	364	COG0841	0	0	0.00789052
ref|YP_001885.1|YP_001885.1	heavy metal efflux pump	ion transport	362	COG0845	0	0	0.0115328
ref|YP_002515.1|YP_002515.1	aminopeptidase N	peptidase activity	362	COG0308	0	0	0.00391416
ref|YP_002122.1|YP_002122.1	perosamine synthetase	other celular process	354	COG0399	0	0	0.00598195
ref|YP_003062.1|YP_003062.1	UDP-N-acetylglucosamine acyltransferase	transferase activity	353	COG1043	0	0	0.00439543
ref|YP_001651.1|YP_001651.1	glycerol-3-phosphate dehydrogenase	metabolic process	351	COG0578	0	0	0.00539999
sp|Q72MR4|SYM_LEPIC	Methionyl-tRNA synthetase (EC 6.1.1.10) (Methionine--tRNA ligase) (MetRS)	translation	350	COG0073	1	1	0.0116463
sp|Q72PK8|IF3_LEPIC	Translation initiation factor IF-3 -	translation	350	COG0290	0	1	0.00474975
ref|YP_003375.1|YP_003375.1	DNA polymerase III gamma subunit	transcription	347	COG2812	0	1	0.00332357
ref|YP_000825.1|YP_000825.1	hypothetical protein LIC10848	hypothetical protein	345	COG1664	0	1	0.00527041
ref|YP_001691.1|YP_001691.1	hypothetical protein LIC11739	metabolic process	344	COG2373	0	0	0.00587601
ref|YP_003104.1|YP_003104.1	putative O-methyl transferase	transferase activity	343	COG0500	0	0	0.00920722
ref|YP_002930.1|YP_002930.1	acriflavine resistance	response to stress	343	COG0841	0	0	0.00789052
ref|YP_000307.1|YP_000307.1	ribose 5-phosphate isomerase B	metabolic process	342	COG0698	0	0	0.00775882
ref|YP_002650.1|YP_002650.1	hypothetical protein LIC12730	other celular process	341	COG3391	0	1	0.0150641
ref|YP_001820.1|YP_001820.1	chemotaxis protein methyltransferase	chemotaxis	335	COG1352	0	1	0.00531451
ref|YP_002858.1|YP_002858.1	30S ribosomal protein S1	translation	334	COG0539	0	0	0.00371222
ref|YP_001393.1|YP_001393.1	cyclic nucleotide binding protein	metabolic process	333	COG0664	0	0	0.00755343
ref|YP_001793.1|YP_001793.1	hypothetical protein LIC11844	hypothetical protein	333	COG0330	0	1	0.00496429
ref|YP_002657.1|YP_002657.1	site-specific modification DNA-methyltransferase	transferase activity	332	COG0827	0	0	0.0302502
ref|YP_000555.1|YP_000555.1	homoserine dehydrogenase	metabolic process	331	COG0460	0	0	0.00326517
ref|YP_001751.1|YP_001751.1	glycerol kinase	nucleotide binding	327	COG0554	0	0	0.00603338
sp|P62347|HIS2_LEPIC	Phosphoribosyl-ATP pyrophosphatase (EC 3.6.1.31) (PRA-PH) - Leptospira interrogans serogroup Icteroh	hydrolase activity	327	COG0140	0	0	0.00261283
ref|YP_001947.1|YP_001947.1	hypothetical protein LIC12008	transferase activity	326	COG0110	0	0	0.0121304
ref|YP_002606.1|YP_002606.1	ABC transporter ATP-binding protein	ABC-transporter	326	COG1131	0	1	0.00725199
ref|YP_001846.1|YP_001846.1	pyruvate dehydrogenase alpha2 subunit protein	metabolic process	326	COG1071	0	0	0.00403007
ref|YP_002175.1|YP_002175.1	chemotaxis protein	chemotaxis	324	COG0835	0	1	0.00543096
ref|YP_002663.1|YP_002663.1	NADH dehydrogenase I subunit C	electron carrier activity	323	COG0852	0	0	0.00368932
ref|YP_003004.1|YP_003004.1	PfaP	peptidase activity	322	COG0616	0	0	0.00393706
ref|YP_002088.1|YP_002088.1	D-3-phosphoglycerate dehydrogenase	metabolic process	321	COG0111	0	0	0.0034245
ref|YP_001111.1|YP_001111.1	ribonuclease D	DNA/RNA metabolic process	316	COG0349	0	0	0.00564678
sp|Q72U06|SYP_LEPIC	Prolyl-tRNA synthetase (EC 6.1.1.15) (Proline--tRNA ligase) (ProRS)	translation	316	COG0442	0	1	0.00376518
ref|YP_000703.1|YP_000703.1	polyphosphate kinase	kinase activity	312	COG0855	0	0	0.0049552
ref|YP_003316.1|YP_003316.1	5'-phosphoribosylglycinamide transformylase	nucleotide binding	312	COG0027	0	0	0.00482295
ref|YP_002601.1|YP_002601.1	thiamine biosynthesis protein ThiC	metabolic process	310	COG0422	0	0	0.00391579
ref|YP_001021.1|YP_001021.1	hypothetical protein LIC11051	other cellular process	309	COG4886	0	0	0.00786264
ref|YP_003383.1|YP_003383.1	hypothetical protein LIC13482	peptidase activity	308	COG0739	0	0	0.00825797
ref|YP_001942.1|YP_001942.1	succinate dehydrogenase	other celular process	306	COG0479	0	0	0.00461868
ref|YP_003102.1|YP_003102.1	cholesterol oxidase	metabolic process	304	COG2303	0	0	0.00662227
ref|YP_003055.1|YP_003055.1	hypothetical protein LIC13147	hydrolase activity	301	COG2129	0	0	0.00442653
ref|YP_000066.1|YP_000066.1	enoyl-Coa hydratase/isomerase family	metabolic process	299	COG1024	0	0	0.00441265
ref|YP_001110.1|YP_001110.1	alpha-galactosidase	hydrolase activity	298	COG3345	0	0	0.0116492
ref|YP_002257.1|YP_002257.1	type III beta-ketoacyl synthase-like protein	transferase activity	298	COG0332	0	0	0.00449956
sp|Q72QK5|SYD_LEPIC	Aspartyl-tRNA synthetase (EC 6.1.1.12) (Aspartate--tRNA ligase) (AspRS) -	translation	297	COG0173	0	1	0.00364555
ref|YP_003084.1|YP_003084.1	Tas	metabolic process	293	COG0667	0	0	0.0185736
ref|YP_003275.1|YP_003275.1	sulfate adenylyltransferase subunit 1	hydrolase activity	293	COG2895	0	0	0.0103781
ref|YP_001491.1|YP_001491.1	flagellin protein	flagellum	289	COG1344	0	0	0.00463526
ref|YP_003345.1|YP_003345.1	glutathione peroxidase	metabolic process	287	COG0386	0	0	0.011587
ref|YP_000223.1|YP_000223.1	lipoprotein releasing system transmembrane protein	hypothetical protein	286	COG4591	0	1	0.00754986
sp|Q72RT5|PUR9_LEPIC	Bifunctional purine biosynthesis protein purH	transferase activity	286	COG0138	0	0	0.0048034
ref|YP_000228.1|YP_000228.1	cyclic nucleotide binding protein	metabolic process	284	COG0664	0	0	0.00755343
sp|Q72TR2|ISPG_LEPIC	4-hydroxy-3-methylbut-2-en-1-yl diphosphate synthase (EC 1.17.4.3) (1-hydroxy-2-methyl-2-(E)-butenyl	metabolic process	284	COG0821	0	0	0.00408116
ref|YP_003469.1|YP_003469.1	polysaccharide deacetylase	hydrolase activity	283	COG0726	0	0	0.0115787
sp|Q72U99|RS9_LEPIC	30S ribosomal protein S9	translation	282	COG0103	1	1	0.00367242
ref|YP_003598.1|YP_003598.1	methylmalonyl-CoA mutase	metabolic process	276	COG1884	0	0	0.00566987
ref|YP_000566.1|YP_000566.1	anthranilate synthase component I	metabolic process	276	COG0147	0	0	0.00357144
ref|YP_000502.1|YP_000502.1	ABC transporter, atp-binding protein	ABC-transporter	275	COG1136	0	1	0.00934111
ref|YP_003418.1|YP_003418.1	short-chain dehydrogenase	metabolic process	275	COG1028	0	0	0.00731431
ref|YP_002457.1|YP_002457.1	sulfate ABC transporter periplasmic sulphate-binding protein precursor	ABC-transporter	275	COG1613	0	0	0.00587777
ref|YP_000541.1|YP_000541.1	response regulator	signal transducer activity	275	COG0745	0	0	0.00555602
ref|YP_000607.1|YP_000607.1	flagellar motor protein	flagellum	274	COG1360	0	1	0.00929875
ref|YP_001902.1|YP_001902.1	response regulator	signal transducer activity	272	COG0784	0	0	0.00675954
sp|Q72PW7|SYG_LEPIC	Glycyl-tRNA synthetase (EC 6.1.1.14) (Glycine--tRNA ligase) (GlyRS)	translation	272	COG0423	0	1	0.00316247
sp|Q72PR5|PURL_LEPIC	Phosphoribosylformylglycinamidine synthase II (EC 6.3.5.3) (FGAM synthase II)	nucleotide binding	271	COG0046	0	0	0.00334195
ref|YP_000215.1|YP_000215.1	hypothetical protein LIC10224	peptidase activity	270	COG0739	0	0	0.00825797
ref|YP_003109.1|YP_003109.1	adenylate/guanylate cyclase	metabolic process	269	COG2114	0	0	0.00795136
ref|YP_003076.1|YP_003076.1	GDP-mannose 4,6-dehydratase	metabolic process	268	COG1089	0	0	0.0109807
ref|YP_002115.1|YP_002115.1	methyltransferase	transferase activity	268	COG0500	0	0	0.00920722
ref|YP_000425.1|YP_000425.1	nitrogen regulatory protein pII	metabolic process	266	COG0347	0	0	0.00471567
sp|Q75FT0|CHED2_LEPIC	Probable chemoreceptor glutamine deamidase cheD 2 (EC 3.5.1.44) - Leptospira interrogans serogroup I	hydrolase activity	266	COG1871	0	0	0.00407925
ref|YP_002892.1|YP_002892.1	hypothetical protein LIC12979	signal transducer activity	264	COG2202	0	0	0.0106465
ref|YP_001298.1|YP_001298.1	hypothetical protein LIC11334	hypothetical protein	264	COG2968	0	0	0.00464364
ref|YP_001704.1|YP_001704.1	glycosyl transferase	transferase activity	263	COG0438	0	0	0.0127147
ref|YP_001185.1|YP_001185.1	methyl-accepting chemotaxis transducer transmembrane protein	chemotaxis	263	COG0840	0	1	0.0053397
ref|YP_000283.1|YP_000283.1	glycerophosphoryl diester phosphodiesterase	hydrolase activity	256	COG0584	0	0	0.00662224
ref|YP_002060.1|YP_002060.1	dTDP-4-dehydrorhamnose 3,5-epimerase	metabolic process	255	COG1898	0	0	0.00713768
ref|YP_003031.1|YP_003031.1	hypothetical protein LIC13122	other cellular process	253	COG5394	0	0	0.00273112
ref|YP_001485.1|YP_001485.1	chemotaxis response regulator	chemotaxis	251	COG0784	0	1	0.00675954
ref|YP_000416.1|YP_000416.1	peptidyl-tRNA hydrolase	translation	251	COG0193	0	0	0.00510124
ref|YP_000368.1|YP_000368.1	acyl-CoA dehydrogenase	metabolic process	250	COG1960	0	0	0.00761182
sp|Q72SC4|GATC_LEPIC	Aspartyl/glutamyl-tRNA(Asn/Gln) amidotransferase subunit C (EC 6.3.5.-) (Asp/Glu-ADT subunit C) - Le	metabolic process	250	COG0721	0	0	0.00475301
ref|YP_001613.1|YP_001613.1	FliS	flagellum	249	COG1516	0	1	0.00446739
ref|YP_003352.1|YP_003352.1	hypothetical protein LIC13449	flagellum	248	COG1699	0	1	0.00656745
ref|YP_001202.1|YP_001202.1	signal peptidase I	peptidase activity	247	COG0681	0	0	0.00460962
sp|Q72TC0|ILVD_LEPIC	Dihydroxy-acid dehydratase (EC 4.2.1.9) (DAD)	metabolic process	247	COG0129	0	0	0.00450466
ref|YP_001035.1|YP_001035.1	poly A polymerase	transferase activity	247	COG0617	0	1	0.00409265
ref|YP_001571.1|YP_001571.1	GTP-binding protein	nucleotide binding	247	COG0012	1	1	0.00339606
ref|YP_002571.1|YP_002571.1	glutathione peroxidase	metabolic process	246	COG0386	0	0	0.011587
ref|YP_002057.1|YP_002057.1	glucose-1-phosphate thymidylyltransferase	transferase activity	244	COG1209	0	0	0.00657439
ref|YP_001693.1|YP_001693.1	TldD	no_GO	244	COG0312	0	0	0.0034767
ref|YP_003138.1|YP_003138.1	ATP-dependent RNA helicase	nucleotide binding	241	COG0513	0	1	0.0050941
ref|YP_002405.1|YP_002405.1	Pbp1A	other celular process	241	COG5009	0	0	0.00359136
ref|YP_000522.1|YP_000522.1	ABC transporter ATP-binding protein	ABC-transporter	240	COG0488	0	1	0.00582677
ref|YP_002208.1|YP_002208.1	GGDEF family protein	signal transducer activity	237	COG3706	0	1	0.00736123
ref|YP_001355.1|YP_001355.1	flagellar M-ring protein	flagellum	237	COG1766	0	1	0.00540629
ref|YP_001931.1|YP_001931.1	D-3-phosphoglycerate dehydrogenase	metabolic process	237	COG0111	0	0	0.0034245
ref|YP_001560.1|YP_001560.1	hypothetical protein LIC11602	metabolic process	236	COG2133	0	0	0.00576205
ref|YP_003158.1|YP_003158.1	UDP-N-acetylglucosamine 1-carboxyvinyltransferase	transferase activity	236	COG0766	0	1	0.00395758
sp|Q72QU8|LEPA_LEPIC	GTP-binding protein lepA - Leptospira interrogans serogroup Icterohaemorrhagiae serovar copenhageni	hydrolase activity	234	COG0481	0	1	0.00356496
ref|YP_000128.1|YP_000128.1	sigma 54 activator	transcription factor & regulators	231	COG2203	0	1	0.0154823
ref|YP_003634.1|YP_003634.1	peptidoglycan-associated cytoplasmic membrane protein	external encapsulating structure	231	COG2885	0	0	0.00617843
sp|Q72QT4|SYN_LEPIC	Asparaginyl-tRNA synthetase (EC 6.1.1.22) (Asparagine--tRNA ligase) (AsnRS)	translation	231	COG0017	0	1	0.00360214
ref|YP_002104.1|YP_002104.1	sialic acid synthase	metabolic process	229	COG2089	0	0	0.012052
ref|YP_001555.1|YP_001555.1	2-isopropylmalate synthase 2	transferase activity	229	COG0119	0	0	0.00480009
ref|YP_000276.1|YP_000276.1	penicillin G acylase precursor	response to stress	228	COG2366	0	0	0.00633549
ref|YP_002140.1|YP_002140.1	gdp-l-fucose synthetase	other celular process	227	COG0451	0	0	0.0119589
ref|YP_001503.1|YP_001503.1	ABC transporter, ATP-binding protein	ABC-transporter	227	COG1137	0	1	0.00374299
sp|Q72V73|KPRS_LEPIC	Ribose-phosphate pyrophosphokinase (EC 2.7.6.1) (RPPK) (Phosphoribosyl pyrophosphate synthetase) (P-	kinase activity	227	COG0462	0	1	0.00349253
ref|YP_003200.1|YP_003200.1	hypothetical protein LIC13293	peptidase activity	227	COG4783	0	0	0.00337147
ref|YP_001342.1|YP_001342.1	septum site-determining protein	hydrolase activity	226	COG0455	0	1	0.00371955
ref|YP_000988.1|YP_000988.1	adenylosuccinate lyase	metabolic process	226	COG0015	0	0	0.00344133
ref|YP_003534.1|YP_003534.1	HtrA1	peptidase activity	224	COG0265	0	0	0.00499521
ref|YP_001580.1|YP_001580.1	biopolymer transport exbd-related transmembrane protein	transport	223	COG0848	0	0	0.00599658
ref|YP_002085.1|YP_002085.1	cdp-glucose 4,6-dehydratase	metabolic process	222	COG0451	0	0	0.0119589
ref|YP_000877.1|YP_000877.1	adenylate/guanylate cyclase	metabolic process	221	COG2114	0	0	0.00795136
ref|YP_001209.1|YP_001209.1	ATP synthase delta chain	hydrolase activity	221	COG0712	0	0	0.0049701
ref|YP_001052.1|YP_001052.1	cytoplasmic membrane protein	cytoplasmic membrane	220	COG2385	0	0	0.00424769
ref|YP_002462.1|YP_002462.1	GTP cyclohydrolase 2	hydrolase activity	220	COG0108	0	0	0.00397999
ref|YP_001248.1|YP_001248.1	peptide chain release factor 3	translation	218	COG4108	0	0	0.00479451
sp|Q72QL1|SYR_LEPIC	Arginyl-tRNA synthetase (EC 6.1.1.19) (Arginine--tRNA ligase) (ArgRS)	translation	218	COG0018	1	1	0.00394504
ref|YP_000922.1|YP_000922.1	ABC transporter, ATP-binding protein	ABC-transporter	217	COG0488	0	1	0.00582677
sp|Q72RY7|HSLU_LEPIC	ATP-dependent hsl protease ATP-binding subunit hslU - Leptospira interrogans serogroup Icterohaemorr	hydrolase activity	217	COG1220	0	1	0.00327302
ref|YP_000431.1|YP_000431.1	phosphomannomutase	metabolic process	215	COG1109	0	0	0.00360825
ref|YP_001637.1|YP_001637.1	hypothetical protein LIC11685	transferase activity	210	COG0693	0	1	0.00983505
ref|YP_001771.1|YP_001771.1	cysteine synthase	metabolic process	210	COG0031	0	0	0.00604841
sp|Q72NQ9|PROA_LEPIC	Gamma-glutamyl phosphate reductase (EC 1.2.1.41) (GPR) (Glutamate-5-semialdehyde dehydrogenase) (Glu	metabolic process	210	COG0014	0	0	0.00412138
ref|YP_003658.1|YP_003658.1	ParA	nucleotide binding	208	COG1192	0	0	0.00445532
ref|YP_003659.1|YP_003659.1	ParB	DNA/RNA binding	207	COG1475	0	0	0.00524405
sp|Q72W63|DAPF_LEPIC	Diaminopimelate epimerase (EC 5.1.1.7) (DAP epimerase)	metabolic process	206	COG0253	0	0	0.00490384
ref|YP_002075.1|YP_002075.1	UDP-glucose 4-epimerase	metabolic process	204	COG1086	0	0	0.00869809
ref|YP_000979.1|YP_000979.1	transcriptional regulator (FUR family)	transcription factor & regulators	203	COG0735	0	0	0.00523345
ref|YP_001319.1|YP_001319.1	transketolase	metabolic process	203	COG3958	0	0	0.00295758
ref|YP_002111.1|YP_002111.1	UDP-glucose 4-epimerase	metabolic process	201	COG0451	0	0	0.0119589
ref|YP_003170.1|YP_003170.1	ribonuclease D	DNA/RNA metabolic process	200	COG0349	0	0	0.00564678
sp|Q75FC8|DHAS_LEPIC	Aspartate-semialdehyde dehydrogenase (EC 1.2.1.11) (ASA dehydrogenase) (ASADH)	metabolic process	197	COG0136	0	0	0.0035424
ref|YP_000243.1|YP_000243.1	exonuclease	DNA/RNA metabolic process	196	COG0420	0	0	0.00475422
ref|YP_003130.1|YP_003130.1	lauroyl/myristoyl acyltransferase	transferase activity	196	COG1560	0	0	0.00456967
ref|YP_000606.1|YP_000606.1	motility protein A	flagellum	193	COG1291	0	1	0.00629629
ref|YP_002664.1|YP_002664.1	NADH dehydrogenase I D subunit	electron carrier activity	193	COG0649	0	0	0.00356648
ref|YP_003233.1|YP_003233.1	isocitrate dehydrogenase	metabolic process	190	COG0473	0	0	0.00414777
ref|YP_000592.1|YP_000592.1	ATP-dependent protease La	nucleotide binding	190	COG0466	0	1	0.00412054
ref|YP_001681.1|YP_001681.1	2,4-dienoyl-coa reductase	nucleotide binding	187	COG0446	0	0	0.00427156
sp|Q72LS1|SYS_LEPIC	Seryl-tRNA synthetase (EC 6.1.1.11) (Serine--tRNA ligase) (SerRS)	metabolic process	184	COG0172	1	1	0.00360581
ref|YP_002136.1|YP_002136.1	mannose-1-phosphate guanyltransferase	transferase activity	182	COG1208	0	0	0.00500243
ref|YP_001762.1|YP_001762.1	hypothetical protein LIC11811	nucleotide binding	181	COG1181	0	0	0.00533453
ref|YP_000037.1|YP_000037.1	GMC oxidoreductase	nucleotide binding	176	COG2303	0	0	0.00662227
ref|YP_001406.1|YP_001406.1	response regulator	signal transducer activity	171	COG3706	0	1	0.00736123
ref|YP_001874.1|YP_001874.1	FAD-binding oxidoreductase	nucleotide binding	171	COG0277	0	0	0.00502436
ref|YP_002415.1|YP_002415.1	hypothetical protein LIC12487	peptidase activity	171	COG4690	0	0	0.00458762
ref|YP_001628.1|YP_001628.1	alkylglycerone-phosphate synthase	nucleotide binding	169	COG0277	0	0	0.00502436
sp|Q72M80|SYFA_LEPIC	Phenylalanyl-tRNA synthetase alpha chain (EC 6.1.1.20) (Phenylalanine--tRNA ligase alpha chain) (Phe	translation	168	COG0016	1	1	0.00347319
ref|YP_003529.1|YP_003529.1	capsular polysaccharide biosynthesis protein	metabolic process	167	COG1086	0	0	0.00869809
ref|YP_001066.1|YP_001066.1	hypothetical protein LIC11096	hypothetical protein	167	COG2350	0	0	0.00556425
ref|YP_001594.1|YP_001594.1	hypothetical protein LIC11636	hypothetical protein	165	COG2013	0	0	0.00483247
ref|YP_000720.1|YP_000720.1	ATP-dependent RNA helicase	nucleotide binding	162	COG0513	0	0	0.0050941
ref|YP_003002.1|YP_003002.1	acriflavin resistance	response to stress	161	COG0841	0	0	0.00789052
ref|YP_001665.1|YP_001665.1	motility protein B	flagellum	159	COG1360	0	0	0.00929875
ref|YP_000391.1|YP_000391.1	hypothetical protein LIC10405	other celular process	158	COG0457	0	1	0.00942704
ref|YP_000259.1|YP_000259.1	cyclic nucleotide binding protein	other celular process	150	COG0664	0	0	0.00755343
sp|P62038|Y2886_LEPIC	UPF0082 protein LIC_12886	DNA/RNA metabolic process	149	COG0217	0	1	0.00410148
ref|YP_003127.1|YP_003127.1	phenylalanyl-tRNA synthetase beta chain	translation	149	COG0072	0	1	0.00366245
ref|YP_000772.1|YP_000772.1	surface antigen	external encapsulating structure	147	COG3391	0	0	0.0150641
sp|Q72UY6|SYL_LEPIC	Leucyl-tRNA synthetase (EC 6.1.1.4) (Leucine--tRNA ligase) (LeuRS)	translation	147	COG0495	1	1	0.00353236
ref|YP_000530.1|YP_000530.1	lipase	metabolic process	144	COG0596	0	0	0.00791618
ref|YP_000224.1|YP_000224.1	ABC transporter ATP-binding protein	ABC-transporter	143	COG1136	0	0	0.00934111
ref|YP_001173.1|YP_001173.1	response regulator	signal transducer activity	141	COG2200	0	0	0.0126384
ref|YP_001102.1|YP_001102.1	pyruvate kinase	kinase activity	141	COG0469	0	0	0.00386355
ref|YP_001965.1|YP_001965.1	hypothetical protein LIC12027	hydrolase activity	139	COG3458	0	0	0.0180395
ref|YP_001972.1|YP_001972.1	transcriptional regulator (FUR family)	transcription factor & regulators	139	COG0735	0	0	0.00523345
ref|YP_002107.1|YP_002107.1	putative UDP-N-acetylglucosamine-2-epimerase	metabolic process	137	COG0381	0	0	0.00492058
ref|YP_002106.1|YP_002106.1	nucleoside-diphosphate-sugar pyrophosphorylase	transferase activity	136	COG0517	0	0	0.00381866
ref|YP_002261.1|YP_002261.1	adenylate/guanylate cyclase	metabolic process	128	COG2114	0	0	0.00795136
ref|YP_001279.1|YP_001279.1	aminopeptidase P	peptidase activity	128	COG0006	0	0	0.00447187
sp|Q72SP8|FLGI_LEPIC	Flagellar P-ring protein precursor (Basal body P-ring protein)	flagellum	122	COG1706	0	0	0.00403772
ref|YP_003405.1|YP_003405.1	response regulator	signal transducer activity	116	COG0745	0	0	0.00555602
ref|YP_002145.1|YP_002145.1	Hsp15-like protein	response to stress	107	COG0071	0	0	0.00444074
ref|YP_002040.1|YP_002040.1	hypothetical protein LIC12106	metabolic process	105	COG1480	0	0	0.00381072
ref|YP_000043.1|YP_000043.1	Aer	signal transducer activity	104	COG0840	0	0	0.0053397
ref|YP_003615.1|YP_003615.1	aldolase class II	other celular process	92	COG0235	0	0	0.00483587
ref|YP_000395.1|YP_000395.1	2-isopropylmalate synthase	transferase activity	77	COG0119	0	0	0.00480009
ref|YP_002251.1|YP_002251.1	beta-ketoacyl synthase	transferase activity	71	COG0304	0	0	0.00365318
ref|YP_002550.1|YP_002550.1	histidine kinase response regulator hybrid protein	chemotaxis	68	COG0784	0	0	0.00675954
ref|YP_000906.1|YP_000906.1	type I restriction enzyme	transferase activity		COG0286	0	0	0.166546
ref|YP_002976.1|YP_002976.1	3-methyl-adenine DNA glycosylase I	DNA/RNA metabolic process		COG2818	0	0	0.104136
ref|YP_000810.1|YP_000810.1	hypothetical protein LIC10833	hypothetical protein		COG3865	0	0	0.0887568
ref|YP_002697.1|YP_002697.1	hypothetical protein LIC12780	hypothetical protein		COG3865	0	0	0.0887568
ref|YP_000905.1|YP_000905.1	type I restriction enzyme	DNA/RNA binding		COG0732	0	0	0.0821787
ref|YP_000903.1|YP_000903.1	type I restriction enzyme	DNA/RNA metabolic process		COG0610	0	0	0.0794962
ref|YP_003299.1|YP_003299.1	monooxygenase	no_GO		COG2072	0	0	0.0775865
ref|YP_001443.1|YP_001443.1	hypothetical protein LIC11482	hypothetical protein		COG3070	0	0	0.0433396
ref|YP_000845.1|YP_000845.1	hypothetical protein LIC10868	hypothetical protein		COG3291	0	0	0.0369503
ref|YP_002143.1|YP_002143.1	putative lipoprotein	no_GO		COG3291	0	0	0.0369503
ref|YP_002144.1|YP_002144.1	putative lipoprotein	no_GO		COG3291	0	0	0.0369503
ref|YP_002978.1|YP_002978.1	putative lipoprotein	no_GO		COG3291	0	0	0.0369503
ref|YP_002229.1|YP_002229.1	ABC transporter ATP-binding protein	ABC-transporter		COG1134	0	1	0.0327034
ref|YP_001998.1|YP_001998.1	hypothetical protein LIC12064	hypothetical protein		COG4667	0	0	0.0324685
ref|YP_000285.1|YP_000285.1	hypothetical protein LIC10295	metabolic process		COG3791	0	0	0.0289855
ref|YP_001364.1|YP_001364.1	phosphoglycerol transferase related protein	no_GO		COG1368	0	0	0.0279241
ref|YP_002364.1|YP_002364.1	phosphoglycerol transferase	hydrolase activity		COG1368	0	0	0.0279241
ref|YP_003524.1|YP_003524.1	ferredoxin-like protein	electron carrier activity		COG1018	0	0	0.0276135
ref|YP_002820.1|YP_002820.1	hypothetical protein LIC12904	hypothetical protein		NOG05745	0	0	0.0231143
ref|YP_001828.1|YP_001828.1	hypothetical protein LIC11879	hypothetical protein		COG5587	0	0	0.0222225
ref|YP_002157.1|YP_002157.1	DNA methyltransferase	transferase activity		COG0863	0	0	0.021063
ref|YP_000642.1|YP_000642.1	proton antiporter efflux pump	no_GO		COG0477	0	0	0.0208148
ref|YP_001913.1|YP_001913.1	tetracycline resistance protein	no_GO		COG0477	0	0	0.0208148
ref|YP_002293.1|YP_002293.1	permease	no_GO		COG0477	0	0	0.0208148
ref|YP_002514.1|YP_002514.1	drug proton antiporter	transport		COG0477	0	0	0.0208148
ref|YP_002638.1|YP_002638.1	putative 4-hydroxybenzoate transporter transmembrane protein	transport		COG0477	0	0	0.0208148
ref|YP_003065.1|YP_003065.1	hypothetical protein LIC13157	hypothetical protein		COG3177	0	0	0.0206914
ref|YP_002050.1|YP_002050.1	hypothetical protein LIC12116	hypothetical protein		COG1848	0	0	0.020652
ref|YP_002905.1|YP_002905.1	sulfate Permease	transport		COG0288	0	0	0.0201257
ref|YP_000912.1|YP_000912.1	ATP-dependent RNA helicase	nucleotide binding		COG1203	0	0	0.0200856
ref|YP_002826.1|YP_002826.1	hypothetical protein LIC12910	metabolic process		COG1203	0	0	0.0200856
ref|YP_002827.1|YP_002827.1	hypothetical protein LIC12911	hypothetical protein		COG1203	0	0	0.0200856
ref|YP_000268.1|YP_000268.1	thioredoxin-like protein	no_GO		COG0526	0	0	0.0200353
ref|YP_001587.1|YP_001587.1	thiol:disulfide interchange protein	electron carrier activity		COG0526	0	0	0.0200353
ref|YP_001917.1|YP_001917.1	thioredoxin	metabolic process		COG0526	0	1	0.0200353
ref|YP_002794.1|YP_002794.1	hypothetical protein LIC12878	electron carrier activity		COG0526	0	0	0.0200353
ref|YP_002102.1|YP_002102.1	CMP-N-acetlyneuraminic acid synthetase	metabolic process		COG1083	0	0	0.0197585
ref|YP_002112.1|YP_002112.1	CMP-N-acetlyneuraminic acid synthetase	metabolic process		COG1083	0	0	0.0197585
ref|YP_001672.1|YP_001672.1	hypothetical protein LIC11720	hydrolase activity		COG3858	0	0	0.0189661
ref|YP_002946.1|YP_002946.1	chitinase	no_GO		COG3858	0	0	0.0189661
ref|YP_003332.1|YP_003332.1	hypothetical protein LIC13429	hypothetical protein		COG3858	0	0	0.0189661
ref|YP_001939.1|YP_001939.1	hypothetical protein LIC12000	metabolic process		COG0667	0	0	0.0185736
ref|YP_001428.1|YP_001428.1	regulator of chromosome condensation	no_GO		COG5184	0	0	0.0183763
ref|YP_000943.1|YP_000943.1	alpha-methylacyl-CoA racemase	metabolic process		COG1804	0	0	0.0170566
ref|YP_003288.1|YP_003288.1	ABC transporter, ATP-binding protein	ABC-transporter		COG4608	0	1	0.0167964
ref|YP_000387.1|YP_000387.1	hypothetical protein LIC10401	hypothetical protein		COG4422	0	0	0.0166173
ref|YP_001855.1|YP_001855.1	hypothetical protein LIC11909	hypothetical protein		COG3812	0	0	0.0165242
ref|YP_000587.1|YP_000587.1	sulfatase family protein	hydrolase activity		COG3119	0	0	0.0163523
ref|YP_002367.1|YP_002367.1	hypothetical protein LIC12436	hypothetical protein		COG3119	0	0	0.0163523
ref|YP_002800.1|YP_002800.1	arylsulfatase	hydrolase activity		COG3119	0	0	0.0163523
ref|YP_001494.1|YP_001494.1	di-tripeptide proton symporter	ion transport		COG3104	0	0	0.0162006
ref|YP_000706.1|YP_000706.1	glycerol uptake facilitator protein	no_GO		COG0580	0	0	0.016062
ref|YP_003034.1|YP_003034.1	transcriptional regulator (AraC family)	transcription factor & regulators		COG2207	0	0	0.015979
ref|YP_003496.1|YP_003496.1	DNA binding protein	DNA/RNA binding		COG2207	0	0	0.015979
ref|YP_003497.1|YP_003497.1	DNA binding protein	DNA/RNA binding		COG2207	0	0	0.015979
ref|YP_000666.1|YP_000666.1	methylamine utilization protein/Cytochrome c peroxidase	no_GO		COG1858	0	0	0.0157506
ref|YP_000946.1|YP_000946.1	cytochrome c peroxidase	metabolic process		COG1858	0	0	0.0157506
ref|YP_001058.1|YP_001058.1	cytochrome c peroxidase	metabolic process		COG1858	0	0	0.0157506
ref|YP_002841.1|YP_002841.1	cytochrome c peroxidase	metabolic process		COG1858	0	0	0.0157506
ref|YP_000513.1|YP_000513.1	hypothetical protein LIC10529	hypothetical protein		COG2604	0	0	0.0156676
ref|YP_002344.1|YP_002344.1	hypothetical protein LIC12413	hypothetical protein		COG2604	0	0	0.0156676
ref|YP_002830.1|YP_002830.1	hypothetical protein LIC12914	hypothetical protein		COG3649	0	0	0.0155129
ref|YP_000924.1|YP_000924.1	sigma factor regulatory protein	transcription factor & regulators		COG2203	0	0	0.0154823
ref|YP_001159.1|YP_001159.1	hypothetical protein LIC11189	metabolic process		COG2203	0	1	0.0154823
ref|YP_001474.1|YP_001474.1	hypothetical protein LIC11515	hydrolase activity		COG2203	0	0	0.0154823
ref|YP_003481.1|YP_003481.1	sigma factor regulatory protein	transcription factor & regulators		COG2203	0	0	0.0154823
ref|YP_001506.1|YP_001506.1	phosphocarrier protein hpr	transport		COG1925	0	1	0.0154267
ref|YP_001882.1|YP_001882.1	heavy metal efflux pump	ion transport		COG3696	0	0	0.0152683
ref|YP_001883.1|YP_001883.1	heavy metal efflux pump	ion transport		COG3696	0	0	0.0152683
ref|YP_002159.1|YP_002159.1	heavy metal efflux pump	ion transport		COG3696	0	0	0.0152683
ref|YP_002902.1|YP_002902.1	heavy metal efflux pump	ion transport		COG3696	0	0	0.0152683
ref|YP_000209.1|YP_000209.1	hypothetical protein LIC10218	hypothetical protein		COG2849	0	0	0.0152635
ref|YP_000954.1|YP_000954.1	transposase, IS1501	DNA/RNA metabolic process		COG2801	0	0	0.0151394
ref|YP_001310.1|YP_001310.1	transposase, IS1501	DNA/RNA metabolic process		COG2801	0	0	0.0151394
ref|YP_001991.1|YP_001991.1	IS1500 transposase	DNA/RNA metabolic process		COG2801	0	0	0.0151394
ref|YP_002821.1|YP_002821.1	hypothetical protein LIC12905	hypothetical protein		COG2801	0	0	0.0151394
ref|YP_003281.1|YP_003281.1	transposase, IS1501	DNA/RNA metabolic process		COG2801	0	0	0.0151394
ref|YP_002489.1|YP_002489.1	putative ring hydroxylating dioxygenase alpha-subunit	no_GO		COG4638	0	0	0.0149144
ref|YP_002053.1|YP_002053.1	glycosyl transferase	transferase activity		COG1216	0	0	0.0142802
ref|YP_002055.1|YP_002055.1	dTDP-rhamnosyl transferase	transferase activity		COG1216	0	0	0.0142802
ref|YP_002056.1|YP_002056.1	glycosyltransferase	transferase activity		COG1216	0	0	0.0142802
ref|YP_001361.1|YP_001361.1	hypothetical protein LIC11398	hypothetical protein		COG3268	0	0	0.0140617
ref|YP_003073.1|YP_003073.1	DNA replication protein DnaC	transcription		COG1484	0	0	0.0138549
ref|YP_001050.1|YP_001050.1	ABC transporter integral membrane protein	ABC-transporter		COG0577	0	0	0.0138144
ref|YP_000917.1|YP_000917.1	hypothetical protein LIC10943	hypothetical protein		COG1468	0	0	0.0136325
ref|YP_002831.1|YP_002831.1	hypothetical protein LIC12915	hypothetical protein		COG1468	0	0	0.0136325
sp|P61909|DUT_LEPIC	Deoxyuridine 5'-triphosphate nucleotidohydrolase (EC 3.6.1.23) (dUTPase) (dUTP pyrophosphatase) - Le	hydrolase activity		COG0756	0	0	0.0133384
ref|YP_001860.1|YP_001860.1	udp-n-acetyl-d-mannosamine transferase	metabolic process		COG1922	0	0	0.0133355
ref|YP_002048.1|YP_002048.1	putative lipoprotein	no_GO		COG2843	0	0	0.0132379
ref|YP_002309.1|YP_002309.1	capsule biosynthesis protein	metabolic process		COG2843	0	0	0.0132379
ref|YP_000013.1|YP_000013.1	sigma 54 activator	transcription factor & regulators		COG3829	0	0	0.0132163
ref|YP_003187.1|YP_003187.1	MaoC family protein	metabolic process		COG2030	0	0	0.0130688
ref|YP_000994.1|YP_000994.1	glycosyltransferase	transferase activity		COG0463	0	0	0.0129243
ref|YP_001063.1|YP_001063.1	glycosyl transferase	transferase activity		COG0463	0	0	0.0129243
ref|YP_001262.1|YP_001262.1	dolichyl-phosphate mannose synthase	transferase activity		COG0463	0	0	0.0129243
ref|YP_001778.1|YP_001778.1	lipopolysaccharide biosynthesis glycosyltransferase	transferase activity		COG0463	0	0	0.0129243
ref|YP_001872.1|YP_001872.1	dolichol-P-glucose synthetase	transferase activity		COG0463	0	0	0.0129243
ref|YP_002061.1|YP_002061.1	glycosyl transferase	transferase activity		COG0463	0	0	0.0129243
ref|YP_002062.1|YP_002062.1	glycosyl transferase	transferase activity		COG0463	0	0	0.0129243
ref|YP_002063.1|YP_002063.1	glycosyltransferase	transferase activity		COG0463	0	0	0.0129243
ref|YP_002082.1|YP_002082.1	glycosyltransferase	transferase activity		COG0463	0	0	0.0129243
ref|YP_002114.1|YP_002114.1	sugar transferase	transferase activity		COG0463	0	0	0.0129243
ref|YP_002860.1|YP_002860.1	glycosyl transferase	transferase activity		COG0463	0	0	0.0129243
ref|YP_000275.1|YP_000275.1	putativeacetyltransferase	no_GO		COG1835	0	0	0.0127926
ref|YP_002287.1|YP_002287.1	cell surface saccharide acetylase protein	cell cycle		COG1835	0	0	0.0127926
ref|YP_001565.1|YP_001565.1	cell division ATPase	cell cycle		COG0489	0	0	0.0127602
ref|YP_000190.1|YP_000190.1	glycosyltransferase	transferase activity		COG0438	0	0	0.0127147
ref|YP_000191.1|YP_000191.1	glycosyltransferase	transferase activity		COG0438	0	0	0.0127147
ref|YP_000192.1|YP_000192.1	glycosyl transferase	transferase activity		COG0438	0	0	0.0127147
ref|YP_000571.1|YP_000571.1	glycosyl transferase	transferase activity		COG0438	0	0	0.0127147
ref|YP_000604.1|YP_000604.1	glycosyl transferase	transferase activity		COG0438	0	0	0.0127147
ref|YP_001585.1|YP_001585.1	mannosyltransferase	transferase activity		COG0438	0	0	0.0127147
ref|YP_002072.1|YP_002072.1	colanic acid biosynthesis glycosyl-transferase	transferase activity		COG0438	0	0	0.0127147
ref|YP_002076.1|YP_002076.1	glycosyl transferase	transferase activity		COG0438	0	0	0.0127147
ref|YP_003309.1|YP_003309.1	mannosyltransferase	transferase activity		COG0438	0	0	0.0127147
ref|YP_003552.1|YP_003552.1	mannosyltransferase	transferase activity		COG0438	0	0	0.0127147
ref|YP_000625.1|YP_000625.1	diguanylate phosphodiesterase	metabolic process		COG2200	0	0	0.0126384
ref|YP_000970.1|YP_000970.1	putative diguanylate phosphodiesterase	no_GO		COG2200	0	0	0.0126384
ref|YP_001867.1|YP_001867.1	putative diguanylate phosphodiesterase	no_GO		COG2200	0	0	0.0126384
ref|YP_003029.1|YP_003029.1	putative diguanylate phosphodiesterase	no_GO		COG2200	0	0	0.0126384
ref|YP_003498.1|YP_003498.1	putative diguanylate phosphodiesterase	no_GO		COG2200	0	1	0.0126384
ref|YP_002138.1|YP_002138.1	phosphoheptose isomerase	metabolic process		COG0279	0	0	0.0123569
sp|Q72RC1|GMHA_LEPIC	Phosphoheptose isomerase (EC 5.3.1.-) (Sedoheptulose 7-phosphate isomerase)	other cellular process		COG0279	0	0	0.0123569
sp|Q72RD4|GSH1_LEPIC	Glutamate--cysteine ligase (EC 6.3.2.2) (Gamma-glutamylcysteine synthetase) (Gamma-ECS) (GCS)	metabolic process		COG2918	0	0	0.0123569
ref|YP_000802.1|YP_000802.1	cytoplasmic membrane protein	cytoplasmic membrane		COG3209	0	0	0.0121772
ref|YP_001982.1|YP_001982.1	cytoplasmic membrane protein	cytoplasmic membrane		COG3209	0	0	0.0121772
ref|YP_000586.1|YP_000586.1	lysophospholipase	metabolic process		COG2267	0	0	0.0121493
ref|YP_002637.1|YP_002637.1	hypothetical protein LIC12716	hypothetical protein		COG2267	0	0	0.0121493
ref|YP_000525.1|YP_000525.1	acetyltransferase	transferase activity		COG0110	0	0	0.0121304
ref|YP_002109.1|YP_002109.1	acetyl transferase	transferase activity		COG0110	0	0	0.0121304
ref|YP_002119.1|YP_002119.1	acetyl transferase	transferase activity		COG0110	0	0	0.0121304
ref|YP_000031.1|YP_000031.1	beta-galactosidase	metabolic process		COG1874	0	0	0.0120967
ref|YP_001363.1|YP_001363.1	N-acetylneuraminate synthase	metabolic process		COG2089	0	0	0.012052
ref|YP_002108.1|YP_002108.1	N-acetylneuraminate synthase	metabolic process		COG2089	0	0	0.012052
ref|YP_000194.1|YP_000194.1	oxidoreductase	metabolic process		COG0451	0	0	0.0119589
ref|YP_001574.1|YP_001574.1	ADP-L-glycero-D-mannoheptose-6-epimerase	metabolic process		COG0451	0	0	0.0119589
ref|YP_002074.1|YP_002074.1	nucleoside-diphosphate-sugar epimerase	other celular process		COG0451	0	0	0.0119589
ref|YP_002083.1|YP_002083.1	UDP-glucose 4-epimerase	no_GO		COG0451	0	0	0.0119589
ref|YP_003041.1|YP_003041.1	NAD(P)H steroid dehydrogenase	metabolic process		COG0451	0	0	0.0119589
ref|YP_003312.1|YP_003312.1	DTDP-4-dehydrorhamnose 3,5-epimerase	other celular process		COG0451	0	0	0.0119589
sp|Q75FW6|ACP_LEPIC	Acyl carrier protein (ACP)	transport		COG0236	0	1	0.0119293
sp|Q72MY7|DPO4_LEPIC	DNA polymerase IV (EC 2.7.7.7) (Pol IV)	transcription		COG0389	0	0	0.0116885
ref|YP_001856.1|YP_001856.1	polysaccharide deacetylase	hydrolase activity		COG0726	0	0	0.0115787
ref|YP_002080.1|YP_002080.1	polysaccharide deacetylase family protein	hydrolase activity		COG0726	0	0	0.0115787
ref|YP_000476.1|YP_000476.1	heavy metal efflux pump	ion transport		COG0845	0	0	0.0115328
ref|YP_002240.1|YP_002240.1	heavy metal efflux pump	ion transport		COG0845	0	0	0.0115328
ref|YP_001116.1|YP_001116.1	putative transcriptional regulator (DeoR family)	transcription factor & regulators		COG2378	0	0	0.0115317
ref|YP_003271.1|YP_003271.1	putative strictosidine synthase	metabolic process		COG3386	0	0	0.0114747
ref|YP_001249.1|YP_001249.1	hypothetical protein LIC11281	hypothetical protein		COG5646	0	0	0.0113345
ref|YP_002150.1|YP_002150.1	hypothetical protein LIC12215	other celular process		COG2132	0	0	0.0113222
ref|YP_002867.1|YP_002867.1	oligopeptide ABC transport system permease protein	no_GO		COG0601	0	0	0.0112974
ref|YP_002443.1|YP_002443.1	cystine-binding periplasmic protein precursor	transport		COG0834	0	0	0.0112757
ref|YP_003379.1|YP_003379.1	cystine-binding periplasmic protein precursor	transport		COG0834	0	0	0.0112757
ref|YP_003284.1|YP_003284.1	hypothetical protein LIC13381	hypothetical protein		COG5621	0	0	0.0112333
ref|YP_001253.1|YP_001253.1	hypothetical protein LIC11285	metabolic process		COG2070	0	0	0.0111844
ref|YP_000650.1|YP_000650.1	transcriptional regulator (ArsR family)	transcription factor & regulators		COG0640	0	0	0.0110867
ref|YP_002506.1|YP_002506.1	transcriptional regulator (ArsR family)	transcription factor & regulators		COG0640	0	0	0.0110867
ref|YP_003311.1|YP_003311.1	transcriptional regulator (ArsR family)	transcription factor & regulators		COG0640	0	0	0.0110867
ref|YP_003287.1|YP_003287.1	ABC transporter ATP-binding protein	ABC-transporter		COG0444	0	1	0.0110809
ref|YP_000022.1|YP_000022.1	arsenate reductase	metabolic process		COG1393	0	0	0.0110026
ref|YP_001163.1|YP_001163.1	ChpK	no_GO		COG2337	0	0	0.0108056
ref|YP_000967.1|YP_000967.1	histidine kinase sensor protein	chemotaxis		COG2205	0	0	0.0107874
ref|YP_000284.1|YP_000284.1	GlcG	no_GO		COG3193	0	0	0.0107094
ref|YP_000342.1|YP_000342.1	hypothetical protein LIC10353	hypothetical protein		COG1639	0	0	0.0107066
ref|YP_000469.1|YP_000469.1	hypothetical protein LIC10485	hypothetical protein		COG1639	0	0	0.0107066
ref|YP_001577.1|YP_001577.1	hypothetical protein LIC11619	hypothetical protein		COG1639	0	0	0.0107066
ref|YP_002012.1|YP_002012.1	hypothetical protein LIC12078	metabolic process		COG1639	0	0	0.0107066
ref|YP_002682.1|YP_002682.1	hypothetical protein LIC12762	hypothetical protein		COG1639	0	0	0.0107066
ref|YP_002859.1|YP_002859.1	hypothetical protein LIC12945	hypothetical protein		COG1639	0	0	0.0107066
ref|YP_003016.1|YP_003016.1	hypothetical protein LIC13107	hypothetical protein		COG1639	0	0	0.0107066
ref|YP_000096.1|YP_000096.1	histidine kinase sensor protein	chemotaxis		COG2202	0	0	0.0106465
ref|YP_001097.1|YP_001097.1	GGDEF family protein	signal transducer activity		COG2202	0	0	0.0106465
ref|YP_001100.1|YP_001100.1	GGDEF family protein	signal transducer activity		COG2202	0	0	0.0106465
ref|YP_001395.1|YP_001395.1	histidine kinase sensor protein	chemotaxis		COG2202	0	0	0.0106465
ref|YP_001975.1|YP_001975.1	hypothetical protein LIC12040	hypothetical protein		COG2764	0	0	0.0106369
ref|YP_000321.1|YP_000321.1	sugar transferase	other celular process		COG2148	0	0	0.0105877
ref|YP_001420.1|YP_001420.1	UDP-glucosyltransferase	transferase activity		COG2148	0	0	0.0105877
ref|YP_002071.1|YP_002071.1	UDP-glucose lipid carrier transferase	metabolic process		COG2148	0	0	0.0105877
ref|YP_002093.1|YP_002093.1	putative hydroxyacid aldolase protein	metabolic process		COG3836	0	0	0.0104798
ref|YP_001486.1|YP_001486.1	histidine kinase response regulator hybrid protein	chemotaxis		COG2204	0	0	0.0104634
ref|YP_001508.1|YP_001508.1	response regulator	signal transducer activity		COG2204	0	1	0.0104634
ref|YP_002032.1|YP_002032.1	response regulator	signal transducer activity		COG2204	0	0	0.0104634
ref|YP_002000.1|YP_002000.1	transcriptional regulator (MarR family)	transcription factor & regulators		COG1846	0	0	0.0104025
ref|YP_002658.1|YP_002658.1	transcriptional regulator (MarR family)	transcription factor & regulators		COG1846	0	0	0.0104025
ref|YP_002951.1|YP_002951.1	transcriptional regulator (MarR family)	transcription factor & regulators		COG1846	0	0	0.0104025
ref|YP_003344.1|YP_003344.1	transcriptional regulator (MarR family)	transcription factor & regulators		COG1846	0	0	0.0104025
ref|YP_002314.1|YP_002314.1	hypothetical protein LIC12382	hypothetical protein		COG2121	0	0	0.0103968
ref|YP_003584.1|YP_003584.1	4-hydroxybutyrate CoA transferase	metabolic process		COG0427	0	0	0.0101658
ref|YP_003264.1|YP_003264.1	hypothetical protein LIC13359	hypothetical protein		COG2304	0	0	0.0101113
ref|YP_003432.1|YP_003432.1	BatA	other celular process		COG2304	0	0	0.0101113
ref|YP_000058.1|YP_000058.1	drug:Na+ antiporter of the multi antimicrobial extrusion family	transport		COG0534	0	0	0.0100966
ref|YP_003077.1|YP_003077.1	NorM	no_GO		COG0534	0	1	0.0100966
ref|YP_002069.1|YP_002069.1	polysaccharide biosynthesis export protein	no_GO		COG2244	0	0	0.0100388
ref|YP_002717.1|YP_002717.1	methionine sulfoxide reductase B	translation		COG0229	0	0	0.00986473
ref|YP_001507.1|YP_001507.1	histidine kinase sensor protein	chemotaxis		COG5000	0	0	0.00985485
ref|YP_002052.1|YP_002052.1	divalent anion Na+ symporter	ion transport		COG0471	0	0	0.00984064
ref|YP_002286.1|YP_002286.1	putative transcriptional regulator	no_GO		COG0693	0	0	0.00983505
ref|YP_002939.1|YP_002939.1	ThiJ/PfpI family protein	no_GO		COG0693	0	0	0.00983505
ref|YP_000574.1|YP_000574.1	hypothetical protein LIC10590	hypothetical protein		COG1752	0	0	0.00982661
ref|YP_001701.1|YP_001701.1	hypothetical protein LIC11749	metabolic process		COG1752	0	0	0.00982661
ref|YP_003583.1|YP_003583.1	hypothetical protein LIC20192	metabolic process		COG1752	0	0	0.00982661
ref|YP_000916.1|YP_000916.1	hypothetical protein LIC10942	hypothetical protein		COG1518	0	0	0.00971809
ref|YP_001143.1|YP_001143.1	hypothetical protein LIC11173	hypothetical protein		COG1315	0	0	0.00970872
ref|YP_001345.1|YP_001345.1	hypothetical protein LIC11381	hypothetical protein		COG1315	0	1	0.00970872
ref|YP_001444.1|YP_001444.1	hypothetical protein LIC11483	hypothetical protein		COG1315	0	0	0.00970872
ref|YP_000115.1|YP_000115.1	methylated-DNA--protein-cysteine methyltransferase	transferase activity		COG3695	0	0	0.00963378
ref|YP_000418.1|YP_000418.1	hypothetical protein LIC10433	hypothetical protein		COG2947	0	0	0.00954069
ref|YP_003165.1|YP_003165.1	ferredoxin	electron carrier activity		COG3411	0	0	0.0095391
ref|YP_000643.1|YP_000643.1	hypothetical protein LIC10659	hypothetical protein		COG0262	0	0	0.0094696
ref|YP_000811.1|YP_000811.1	hypothetical protein LIC10834	metabolic process		COG0262	0	0	0.0094696
ref|YP_000038.1|YP_000038.1	hypothetical protein LIC10038	other celular process		COG0457	0	0	0.00942704
ref|YP_000053.1|YP_000053.1	hypothetical protein LIC10053	other celular process		COG0457	0	0	0.00942704
ref|YP_000841.1|YP_000841.1	hypothetical protein LIC10864	hypothetical protein		COG0457	0	0	0.00942704
ref|YP_001191.1|YP_001191.1	hypothetical protein LIC11222	hypothetical protein		COG0457	0	1	0.00942704
ref|YP_001624.1|YP_001624.1	hypothetical protein LIC11670	other celular process		COG0457	0	0	0.00942704
ref|YP_002429.1|YP_002429.1	hypothetical protein LIC12501	other celular process		COG0457	0	1	0.00942704
ref|YP_002734.1|YP_002734.1	hypothetical protein LIC12818	hypothetical protein		COG0457	0	0	0.00942704
ref|YP_002434.1|YP_002434.1	adenylate/guanylate cyclase	metabolic process		COG0376	0	0	0.00939389
ref|YP_000786.1|YP_000786.1	zinc binding dehydrogenase	other celular process		COG1064	0	0	0.00935854
ref|YP_001051.1|YP_001051.1	ABC transporter ATP-binding protein	ABC-transporter		COG1136	0	1	0.00934111
ref|YP_002245.1|YP_002245.1	ABC transporter ATP-binding protein	ABC-transporter		COG1136	0	1	0.00934111
sp|Q72PP0|LOLD_LEPIC	Lipoprotein-releasing system ATP-binding protein lolD - Leptospira interrogans serogroup Icterohaemo	hydrolase activity		COG1136	0	0	0.00934111
ref|YP_000461.1|YP_000461.1	hypothetical protein LIC10477	hypothetical protein		COG1670	0	0	0.00932555
ref|YP_000621.1|YP_000621.1	ribosomal protein serine acetyltransferase	translation		COG1670	0	0	0.00932555
ref|YP_000813.1|YP_000813.1	ribosomal-protein-serine-acetyltransferase	translation		COG1670	0	0	0.00932555
ref|YP_002409.1|YP_002409.1	putative amino-acid acetyltransferase	transferase activity		COG1670	0	0	0.00932555
ref|YP_001756.1|YP_001756.1	ABC transporter permease protein	ABC-transporter		COG0842	0	0	0.00930388
ref|YP_002605.1|YP_002605.1	ABC transporter, membrane spanning protein	ABC-transporter		COG0842	0	0	0.00930388
ref|YP_003335.1|YP_003335.1	hypothetical protein LIC13432	transport		COG0842	0	0	0.00930388
ref|YP_002968.1|YP_002968.1	flagellar motor protein	flagellum		COG1360	0	0	0.00929875
ref|YP_003244.1|YP_003244.1	MotB	flagellum		COG1360	0	0	0.00929875
ref|YP_001337.1|YP_001337.1	flagellar biosynthetic protein fliQ	flagellum		COG1987	0	1	0.00926619
ref|YP_003087.1|YP_003087.1	putative globin	no_GO		COG2346	0	0	0.0092557
ref|YP_003588.1|YP_003588.1	UTP-glucose-1-phosphate uridyltransferase	transferase activity		COG4284	0	0	0.00925346
ref|YP_001617.1|YP_001617.1	HNH endonuclease family	no_GO		COG1403	0	0	0.00922411
ref|YP_000317.1|YP_000317.1	hypothetical protein LIC10327	transferase activity		COG0500	0	0	0.00920722
ref|YP_000636.1|YP_000636.1	ubiquinone/menaquinone methyltransferase	no_GO		COG0500	0	0	0.00920722
ref|YP_000719.1|YP_000719.1	3-demethylubiquinone-9 3-methyltransferase	transferase activity		COG0500	0	0	0.00920722
ref|YP_001032.1|YP_001032.1	hypothetical protein LIC11062	transferase activity		COG0500	0	0	0.00920722
ref|YP_001136.1|YP_001136.1	SAM-dependent methyltransferase	no_GO		COG0500	0	0	0.00920722
ref|YP_001458.1|YP_001458.1	methyltransferase	transferase activity		COG0500	0	0	0.00920722
ref|YP_001803.1|YP_001803.1	putative methyltransferase	transferase activity		COG0500	0	0	0.00920722
ref|YP_002099.1|YP_002099.1	hypothetical protein LIC12164	transferase activity		COG0500	0	0	0.00920722
ref|YP_002310.1|YP_002310.1	3-demethylubiquinone-9 3-O-methyltransferase	transferase activity		COG0500	0	0	0.00920722
ref|YP_003468.1|YP_003468.1	putative S-adenosyl methionine dependent methyltransferase like protein	transferase activity		COG0500	0	0	0.00920722
ref|YP_003474.1|YP_003474.1	transcriptional regulator (ArsR family)	transcription factor & regulators		COG0500	0	0	0.00920722
ref|YP_002528.1|YP_002528.1	hypothetical protein LIC12605	Cipro induced hypothetical protein		COG3299	0	0	0.00920222
ref|YP_000640.1|YP_000640.1	transposase, ISlin1	DNA/RNA metabolic process		COG3547	0	0	0.00919377
ref|YP_000724.1|YP_000724.1	transposase, ISlin1	DNA/RNA metabolic process		COG3547	0	0	0.00919377
ref|YP_000863.1|YP_000863.1	transposase, ISlin1	DNA/RNA metabolic process		COG3547	0	0	0.00919377
ref|YP_000864.1|YP_000864.1	transposase, ISlin1	DNA/RNA metabolic process		COG3547	0	0	0.00919377
ref|YP_001002.1|YP_001002.1	transposase, ISlin1	DNA/RNA metabolic process		COG3547	0	0	0.00919377
ref|YP_001410.1|YP_001410.1	transposase, ISlin1	DNA/RNA metabolic process		COG3547	0	0	0.00919377
ref|YP_001432.1|YP_001432.1	transposase, ISlin1	DNA/RNA metabolic process		COG3547	0	0	0.00919377
ref|YP_002642.1|YP_002642.1	IS1533 transposase	DNA/RNA metabolic process		COG3547	0	0	0.00919377
ref|YP_003069.1|YP_003069.1	transposase, ISlin1	DNA/RNA metabolic process		COG3547	0	0	0.00919377
ref|YP_002949.1|YP_002949.1	amino acid transporter	transport		COG0531	0	0	0.0091494
ref|YP_002593.1|YP_002593.1	small conductance mechanosensitive ion channel	transport		COG0668	0	1	0.00912248
ref|YP_003461.1|YP_003461.1	small conductance mechanosensitive ion channel	transport		COG0668	0	0	0.00912248
ref|YP_000578.1|YP_000578.1	2-dehydropantoate 2-reductase	metabolic process		COG1893	0	0	0.00908515
ref|YP_001687.1|YP_001687.1	2-dehydropantoate 2-reductase	metabolic process		COG1893	0	0	0.00908515
ref|YP_002936.1|YP_002936.1	hypothetical protein LIC13023	hydrolase activity		NOG18910	0	0	0.009073
ref|YP_000707.1|YP_000707.1	flagellar hook-associated protein	flagellum		COG1345	0	1	0.00898465
ref|YP_001552.1|YP_001552.1	hypothetical protein LIC11594	hypothetical protein		COG0586	0	0	0.00895956
ref|YP_001618.1|YP_001618.1	cytoplasmic membrane protein	cytoplasmic membrane		COG0586	0	1	0.00895956
ref|YP_002909.1|YP_002909.1	cytoplasmic membrane protein	cytoplasmic membrane		COG0586	0	0	0.00895956
ref|YP_003298.1|YP_003298.1	hypothetical protein LIC13395	response to stress		COG1764	0	0	0.00894336
ref|YP_001028.1|YP_001028.1	putative lipoprotein	no_GO		COG1704	0	0	0.00892411
ref|YP_001268.1|YP_001268.1	phosphoglycolate phosphatase	metabolic process		COG0546	0	0	0.00891201
ref|YP_000784.1|YP_000784.1	glutathione S-transferase	transferase activity		COG0625	0	0	0.00890206
ref|YP_001327.1|YP_001327.1	glutathione-S-transferase	transferase activity		COG0625	0	0	0.00890206
ref|YP_002894.1|YP_002894.1	glutathione S-transferase	transferase activity		COG0625	0	0	0.00890206
ref|YP_003118.1|YP_003118.1	permease of the major facilitator superfamily	metabolic process		COG2270	0	0	0.00890104
sp|Q72NU6|MGSA_LEPIC	Methylglyoxal synthase (EC 4.2.3.3) (MGS)	metabolic process		COG1803	0	0	0.00887442
ref|YP_000517.1|YP_000517.1	ABC transporter periplasmic dipeptide-binding protein	ABC-transporter		COG0747	0	0	0.00882705
ref|YP_002893.1|YP_002893.1	hypothetical protein LIC12980	hypothetical protein		COG3708	0	0	0.00881694
ref|YP_003051.1|YP_003051.1	hemolysin	metabolic process		COG1253	0	1	0.00879668
ref|YP_000923.1|YP_000923.1	aldo/keto reductase	metabolic process		COG0656	0	0	0.00878317
ref|YP_001666.1|YP_001666.1	heavy metal efflux pump	ion transport		COG1230	0	0	0.00876902
ref|YP_003113.1|YP_003113.1	heavy metal efflux pump	ion transport		COG1230	0	0	0.00876902
ref|YP_002700.1|YP_002700.1	dolichyl-phosphate-mannose-protein mannosyltransferase	transferase activity		COG1807	0	0	0.00872196
ref|YP_002866.1|YP_002866.1	dipeptide/oligopeptide ABC transport system permease protein	ABC-transporter		COG1173	0	0	0.00864193
ref|YP_001087.1|YP_001087.1	alpha-glucosidase	no_GO		COG1501	0	0	0.00863309
ref|YP_001739.1|YP_001739.1	sodium:solute symporter	no_GO		COG0591	0	0	0.00860502
ref|YP_002824.1|YP_002824.1	sodium/glucose cotransport protein	ion transport		COG0591	0	0	0.00860502
ref|YP_003579.1|YP_003579.1	sodium:solute symporter family	no_GO		COG0591	0	0	0.00860502
ref|YP_000353.1|YP_000353.1	hypothetical protein LIC10364	transferase activity		COG4122	0	0	0.00858784
ref|YP_000751.1|YP_000751.1	hypothetical protein LIC10771	transferase activity		COG4122	0	0	0.00858784
ref|YP_002059.1|YP_002059.1	dTDP-4-dehydrorhamnose reductase	metabolic process		COG1091	0	0	0.00857298
ref|YP_001770.1|YP_001770.1	hypothetical protein LIC11819	hypothetical protein		COG1112	0	0	0.00855887
ref|YP_000027.1|YP_000027.1	hypothetical protein LIC10027	hypothetical protein		COG3748	0	0	0.00842425
ref|YP_001497.1|YP_001497.1	ADP-heptose synthase	kinase activity		COG2870	0	0	0.00838873
ref|YP_001498.1|YP_001498.1	glycerol-3-phosphate cytidyltransferase	kinase activity		COG2870	0	0	0.00838873
ref|YP_001662.1|YP_001662.1	magnesium transport P-type atpase	ion transport		COG0474	0	0	0.0083589
ref|YP_003132.1|YP_003132.1	glycerol-3-phosphate Pi antiporter	metabolic process		COG2271	0	0	0.00835421
ref|YP_001427.1|YP_001427.1	hypothetical protein LIC11466	hypothetical protein		COG3488	0	0	0.00833687
ref|YP_000511.1|YP_000511.1	arsenate reductase	metabolic process		COG0394	0	0	0.00832277
ref|YP_003419.1|YP_003419.1	phosphotyrosine protein phosphatase	hydrolase activity		COG0394	0	0	0.00832277
ref|YP_001730.1|YP_001730.1	adenosylmethionine-8-amino-7-oxononanoate aminotransferase	transferase activity		COG0161	0	0	0.00830826
sp|Q72NZ6|Y2681_LEPIC	UPF0345 protein LIC_12681	no_GO		COG3123	0	0	0.008307
ref|YP_001269.1|YP_001269.1	L-lysine 2,3-aminomutase	other celular process		COG1509	0	0	0.00827341
ref|YP_003618.1|YP_003618.1	L-lysine 2, 3-aminomutase	other celular process		COG1509	0	0	0.00827341
ref|YP_000261.1|YP_000261.1	cell wall hydrolase	no_GO		COG0739	0	1	0.00825797
ref|YP_000705.1|YP_000705.1	hypothetical protein LIC10721	peptidase activity		COG0739	0	0	0.00825797
ref|YP_000981.1|YP_000981.1	hypothetical protein LIC11008	peptidase activity		COG0739	0	0	0.00825797
ref|YP_001034.1|YP_001034.1	membrane associated metalloendopeptidase	peptidase activity		COG0739	0	0	0.00825797
ref|YP_001119.1|YP_001119.1	membrane metalloendopeptidase	peptidase activity		COG0739	0	0	0.00825797
ref|YP_001362.1|YP_001362.1	membrane metalloendopeptidase	peptidase activity		COG0739	0	0	0.00825797
ref|YP_001527.1|YP_001527.1	membrane peptidase	peptidase activity		COG0739	0	1	0.00825797
ref|YP_002191.1|YP_002191.1	membrane metalloendopeptidase	peptidase activity		COG0739	0	0	0.00825797
ref|YP_002200.1|YP_002200.1	hypothetical protein LIC12265	hypothetical protein		COG0739	0	0	0.00825797
ref|YP_002545.1|YP_002545.1	membrane metalloendopeptidase	peptidase activity		COG0739	0	1	0.00825797
ref|YP_003190.1|YP_003190.1	hypothetical protein LIC13283	hypothetical protein		COG0739	0	1	0.00825797
ref|YP_003270.1|YP_003270.1	hypothetical protein LIC13365	hypothetical protein		COG0739	0	1	0.00825797
ref|YP_003356.1|YP_003356.1	cytoplasmic membrane protein	cytoplasmic membrane		COG0739	0	1	0.00825797
ref|YP_000529.1|YP_000529.1	peptide methionine sulfoxide reductase	translation		COG0225	0	0	0.00825259
ref|YP_002891.1|YP_002891.1	peptide methionine sulfoxide reductase 2	external encapsulating structure		COG0225	0	0	0.00825259
ref|YP_002096.1|YP_002096.1	6-phosphogluconolactonase/glucosamine-6-phosphate isomerase/deaminase	hydrolase activity		COG0363	0	0	0.00818076
ref|YP_002744.1|YP_002744.1	soluble lytic transglycosylase	no_GO		COG0741	0	1	0.0081797
ref|YP_003632.1|YP_003632.1	soluble lytic murein transglycosylase	no_GO		COG0741	0	0	0.0081797
ref|YP_001117.1|YP_001117.1	nitrilotriacetate monooxygenase component B	other celular process		COG1853	0	0	0.00815405
ref|YP_000452.1|YP_000452.1	hypothetical protein LIC10468	hypothetical protein		COG1073	0	0	0.00811886
ref|YP_002161.1|YP_002161.1	hypothetical protein LIC12226	hypothetical protein		COG1073	0	0	0.00811886
ref|YP_003301.1|YP_003301.1	hypothetical protein LIC13398	hypothetical protein		COG1073	0	0	0.00811886
ref|YP_000400.1|YP_000400.1	hypothetical protein LIC10414	hypothetical protein		COG1063	0	0	0.00809704
ref|YP_001321.1|YP_001321.1	alcohol dehydrogenase	metabolic process		COG1063	0	0	0.00809704
ref|YP_001545.1|YP_001545.1	alcohol dehydrogenase	metabolic process		COG1063	0	0	0.00809704
ref|YP_002414.1|YP_002414.1	integral membrane protein	hydrolase activity		COG0861	0	0	0.00808349
ref|YP_003596.1|YP_003596.1	permease of the major facilitator superfamily	no_GO		COG0861	0	0	0.00808349
ref|YP_000198.1|YP_000198.1	SCO1/SenC family protein	metabolic process		COG1999	0	0	0.00804669
ref|YP_000547.1|YP_000547.1	SenC	no_GO		COG1999	0	0	0.00804669
ref|YP_002149.1|YP_002149.1	putative cytochrome oxidase assembly factor	metabolic process		COG1999	0	0	0.00804669
ref|YP_002455.1|YP_002455.1	sulfate ABC transport system permease protein	ABC-transporter		COG4208	0	0	0.00803622
ref|YP_000995.1|YP_000995.1	anti-sigma factor antagonist	transcription factor & regulators		COG1366	0	0	0.00800123
ref|YP_002704.1|YP_002704.1	anti-sigma factor antagonist	transcription factor & regulators		COG1366	0	0	0.00800123
ref|YP_003500.1|YP_003500.1	anti-sigma factor antagonist	transcription factor & regulators		COG1366	0	0	0.00800123
ref|YP_002832.1|YP_002832.1	hypothetical protein LIC12917	hypothetical protein		COG1343	0	0	0.00797167
ref|YP_001528.1|YP_001528.1	hypothetical protein LIC11569	other cellular process		COG3031	0	0	0.00795341
ref|YP_000024.1|YP_000024.1	adenylate/guanylate cyclase	metabolic process		COG2114	0	0	0.00795136
ref|YP_000236.1|YP_000236.1	adenylate/guanylate cyclase	metabolic process		COG2114	0	1	0.00795136
ref|YP_000878.1|YP_000878.1	adenylate/guanylate cyclase	metabolic process		COG2114	0	0	0.00795136
ref|YP_001015.1|YP_001015.1	adenylate or guanylate cyclase	metabolic process		COG2114	0	0	0.00795136
ref|YP_001307.1|YP_001307.1	adenylate/guanylate cyclase	metabolic process		COG2114	0	0	0.00795136
ref|YP_002521.1|YP_002521.1	adenylate/guanylate cyclase	metabolic process		COG2114	0	0	0.00795136
ref|YP_002592.1|YP_002592.1	adenylate/guanylate cyclase	metabolic process		COG2114	0	0	0.00795136
ref|YP_002917.1|YP_002917.1	adenylate/guanylate cyclase	metabolic process		COG2114	0	0	0.00795136
ref|YP_002984.1|YP_002984.1	adenylate/guanylate cyclase	metabolic process		COG2114	0	0	0.00795136
ref|YP_003467.1|YP_003467.1	adenylate/guanylate cyclase	metabolic process		COG2114	0	0	0.00795136
ref|YP_003486.1|YP_003486.1	adenylate/guanylate cyclase	metabolic process		COG2114	0	0	0.00795136
ref|YP_000779.1|YP_000779.1	hypothetical protein LIC10802	hypothetical protein		COG3173	0	0	0.00793627
ref|YP_001689.1|YP_001689.1	hypothetical protein LIC11737	hydrolase activity		COG0714	0	0	0.0079178
ref|YP_002818.1|YP_002818.1	hypothetical protein LIC12902	hydrolase activity		COG0714	0	0	0.0079178
ref|YP_003429.1|YP_003429.1	methanol dehydrogenase regulator	hydrolase activity		COG0714	0	0	0.0079178
ref|YP_000442.1|YP_000442.1	hypothetical protein LIC10458	transferase activity		COG0596	0	0	0.00791618
ref|YP_000537.1|YP_000537.1	hydrolase	no_GO		COG0596	0	0	0.00791618
ref|YP_000940.1|YP_000940.1	hypothetical protein LIC10966	hydrolase activity		COG0596	0	0	0.00791618
ref|YP_000974.1|YP_000974.1	short-chain dehydrogenase	metabolic process		COG0596	0	0	0.00791618
ref|YP_001392.1|YP_001392.1	alpha/beta hydrolase superfamily	hydrolase activity		COG0596	0	0	0.00791618
ref|YP_001408.1|YP_001408.1	hydrolase	hydrolase activity		COG0596	0	0	0.00791618
ref|YP_001426.1|YP_001426.1	hypothetical protein LIC11465	hydrolase activity		COG0596	0	0	0.00791618
ref|YP_001740.1|YP_001740.1	alpha/beta hydrolase	hydrolase activity		COG0596	0	0	0.00791618
ref|YP_001824.1|YP_001824.1	putative hydrolase	metabolic process		COG0596	0	0	0.00791618
ref|YP_001937.1|YP_001937.1	hydrolase	hydrolase activity		COG0596	0	0	0.00791618
ref|YP_003022.1|YP_003022.1	acyltransferase	hydrolase activity		COG0596	0	0	0.00791618
ref|YP_000474.1|YP_000474.1	acriflavine resistance	response to stress		COG0841	0	0	0.00789052
ref|YP_000475.1|YP_000475.1	acriflavin resistance	response to stress		COG0841	0	0	0.00789052
ref|YP_001470.1|YP_001470.1	heavy metal efflux pump	ion transport		COG0841	0	0	0.00789052
ref|YP_003042.1|YP_003042.1	acriflavin resistance	response to stress		COG0841	0	0	0.00789052
ref|YP_000805.1|YP_000805.1	hypothetical protein LIC10828	other cellular process		COG4886	0	0	0.00786264
ref|YP_000806.1|YP_000806.1	hypothetical protein LIC10829	hypothetical protein		COG4886	0	0	0.00786264
ref|YP_000807.1|YP_000807.1	putative lipoprotein	no_GO		COG4886	0	0	0.00786264
ref|YP_000808.1|YP_000808.1	hypothetical protein LIC10831	hypothetical protein		COG4886	0	0	0.00786264
ref|YP_001067.1|YP_001067.1	cytoplasmic membrane protein	cytoplasmic membrane		COG4886	0	0	0.00786264
ref|YP_001068.1|YP_001068.1	hypothetical protein LIC11098	other cellular process		COG4886	0	0	0.00786264
ref|YP_001150.1|YP_001150.1	cytoplasmic membrane protein	cytoplasmic membrane		COG4886	0	0	0.00786264
ref|YP_001465.1|YP_001465.1	cytoplasmic membrane protein	cytoplasmic membrane		COG4886	0	0	0.00786264
ref|YP_001466.1|YP_001466.1	hypothetical protein LIC11505	other cellular process		COG4886	0	0	0.00786264
ref|YP_001468.1|YP_001468.1	hypothetical protein LIC11507	other cellular process		COG4886	0	0	0.00786264
ref|YP_002169.1|YP_002169.1	hypothetical protein LIC12234	hypothetical protein		COG4886	0	0	0.00786264
ref|YP_002307.1|YP_002307.1	cytoplasmic membrane protein	cytoplasmic membrane		COG4886	0	0	0.00786264
ref|YP_002679.1|YP_002679.1	cytoplasmic membrane protein	cytoplasmic membrane		COG4886	0	0	0.00786264
ref|YP_002815.1|YP_002815.1	cytoplasmic membrane protein	cytoplasmic membrane		COG4886	0	0	0.00786264
ref|YP_003545.1|YP_003545.1	lipoprotein	no_GO		COG4886	0	0	0.00786264
ref|YP_001857.1|YP_001857.1	glycosyltransferase	transferase activity		COG1215	0	0	0.00783832
ref|YP_002873.1|YP_002873.1	glycosyltransferase	transferase activity		COG1215	0	0	0.00783832
ref|YP_003327.1|YP_003327.1	hydrogenase subunit	electron carrier activity		COG3260	0	0	0.0077949
ref|YP_003595.1|YP_003595.1	cytoplasmic membrane protein	cytoplasmic membrane		COG3714	0	0	0.00773023
sp|Q72R95|METX_LEPIC	Homoserine O-acetyltransferase (EC 2.3.1.31) (Homoserine O-trans-acetylase) (Homoserine transacetyla	transferase activity		COG2021	0	0	0.00768246
ref|YP_001469.1|YP_001469.1	cytoplasmic membrane protein	cytoplasmic membrane		COG3182	0	0	0.00768181
ref|YP_001020.1|YP_001020.1	ankyrin G domain containing protein	transferase activity		COG0666	0	0	0.00767997
ref|YP_001627.1|YP_001627.1	ankyrin repeat protein	transferase activity		COG0666	0	0	0.00767997
ref|YP_001971.1|YP_001971.1	ankyrin like protein	transferase activity		COG0666	0	0	0.00767997
ref|YP_002049.1|YP_002049.1	ankyrin-like protein	transferase activity		COG0666	0	0	0.00767997
ref|YP_002304.1|YP_002304.1	ankyrin repeat protein	transferase activity		COG0666	0	0	0.00767997
ref|YP_002350.1|YP_002350.1	ankyrin repeats-containing protein	transferase activity		COG0666	0	0	0.00767997
ref|YP_002923.1|YP_002923.1	ankyrin-like protein	transferase activity		COG0666	0	0	0.00767997
ref|YP_003143.1|YP_003143.1	ankyrin-like protein	transferase activity		COG0666	0	0	0.00767997
ref|YP_003128.1|YP_003128.1	ATP-dependent RNA helicase	nucleotide binding		COG0553	0	0	0.00767074
ref|YP_001706.1|YP_001706.1	lipoprotein with phospholipase D domain	no_GO		COG1502	0	0	0.00766593
ref|YP_000294.1|YP_000294.1	hypothetical protein LIC10304	hypothetical protein		COG2832	0	0	0.00765999
ref|YP_002578.1|YP_002578.1	hypothetical protein LIC12655	peptidase activity		COG2234	0	0	0.00765388
ref|YP_000333.1|YP_000333.1	integrase/recombinase	no_GO		COG0582	0	0	0.00765246
ref|YP_003490.1|YP_003490.1	phage-related integrase/recombinase	DNA/RNA metabolic process		COG0582	0	0	0.00765246
ref|YP_000247.1|YP_000247.1	carbon starvation protein A	response to stress		COG1966	0	0	0.00762319
ref|YP_000527.1|YP_000527.1	acyl-CoA dehydrogenase	metabolic process		COG1960	0	0	0.00761182
ref|YP_000778.1|YP_000778.1	acyl-CoA dehydrogenase	metabolic process		COG1960	0	0	0.00761182
ref|YP_001314.1|YP_001314.1	acyl-CoA dehydrogenase	metabolic process		COG1960	0	0	0.00761182
ref|YP_003188.1|YP_003188.1	acyl-CoA dehydrogenase	nucleotide binding		COG1960	0	0	0.00761182
ref|YP_003086.1|YP_003086.1	acylphosphatase	hydrolase activity		COG1254	0	0	0.00759765
ref|YP_001597.1|YP_001597.1	hypothetical protein LIC11639	hypothetical protein		COG4335	0	0	0.00756332
ref|YP_000258.1|YP_000258.1	cyclic nucleotide binding protein	metabolic process		COG0664	0	0	0.00755343
ref|YP_000770.1|YP_000770.1	cyclic nucleotide binding protein	metabolic process		COG0664	0	0	0.00755343
ref|YP_001080.1|YP_001080.1	histidine kinase response regulator hybrid protein	chemotaxis		COG0664	0	0	0.00755343
ref|YP_001169.1|YP_001169.1	cyclic nucleotide binding patatin-like phospholipase	metabolic process		COG0664	0	0	0.00755343
ref|YP_001445.1|YP_001445.1	transcriptional regulator (Crp family)	transcription factor & regulators		COG0664	0	0	0.00755343
ref|YP_002320.1|YP_002320.1	cyclic nucleotide binding protein	metabolic process		COG0664	0	0	0.00755343
ref|YP_003417.1|YP_003417.1	cyclic nucleotide binding protein	no_GO		COG0664	0	0	0.00755343
ref|YP_002360.1|YP_002360.1	lipoprotein releasing system, permease component	hypothetical protein		COG4591	0	1	0.00754986
ref|YP_000444.1|YP_000444.1	hypothetical protein LIC10460	metabolic process		COG0346	0	0	0.00753548
ref|YP_002306.1|YP_002306.1	outer membrane protein, TonB dependent	outermembrane protein		COG4206	0	0	0.00750534
sp|Q72VY9|Y156_LEPIC	UPF0161 protein LIC_10156	no_GO		COG0759	0	0	0.00750027
ref|YP_001375.1|YP_001375.1	coproporphyrinogen III oxidase	metabolic process		COG0635	0	1	0.00747626
ref|YP_003407.1|YP_003407.1	coproporphyrinogen III oxidase	metabolic process		COG0635	0	0	0.00747626
ref|YP_001124.1|YP_001124.1	transcriptional regulator	transcription factor & regulators		COG1396	0	0	0.00744322
ref|YP_001161.1|YP_001161.1	transcriptional regulator	transcription factor & regulators		COG1396	0	0	0.00744322
ref|YP_002959.1|YP_002959.1	hypothetical protein LIC13047	hypothetical protein		COG1396	0	0	0.00744322
ref|YP_000390.1|YP_000390.1	transcription antitermination protein NusB	transcription		COG0781	0	1	0.00740793
ref|YP_002013.1|YP_002013.1	ABC transporter ATP-binding protein	ABC-transporter		COG1119	0	1	0.00737496
ref|YP_001338.1|YP_001338.1	flagellar biosynthetic protein	flagellum		COG1684	0	1	0.00735957
sp|P62465|UPPP_LEPIC	Undecaprenyl-diphosphatase (EC 3.6.1.27) (Undecaprenyl pyrophosphate phosphatase) (Bacitracin resist	no_GO		COG1968	0	0	0.0073576
ref|YP_000683.1|YP_000683.1	hypothetical protein LIC10699	hypothetical protein		COG0400	0	0	0.00733745
ref|YP_000699.1|YP_000699.1	thermolysin	no_GO		COG3227	0	0	0.00731884
ref|YP_003225.1|YP_003225.1	thermolysin precursor	no_GO		COG3227	0	0	0.00731884
ref|YP_003226.1|YP_003226.1	thermolysin homolog precursor	no_GO		COG3227	0	0	0.00731884
ref|YP_003227.1|YP_003227.1	thermolysin precursor	no_GO		COG3227	0	0	0.00731884
ref|YP_000684.1|YP_000684.1	3-oxoacyl-	transferase activity		COG1028	0	0	0.00731431
ref|YP_001115.1|YP_001115.1	short chain dehydrogenase	metabolic process		COG1028	0	0	0.00731431
ref|YP_001592.1|YP_001592.1	CsgA	metabolic process		COG1028	0	0	0.00731431
ref|YP_002254.1|YP_002254.1	3-oxoacyl-acyl-carrier protein] reductase	metabolic process		COG1028	0	0	0.00731431
ref|YP_002604.1|YP_002604.1	3-oxoacyl-(acyl carrier protein)	metabolic process		COG1028	0	0	0.00731431
ref|YP_003140.1|YP_003140.1	short-chain dehydrogenase	metabolic process		COG1028	0	0	0.00731431
ref|YP_003423.1|YP_003423.1	short-chain dehydrogenase	metabolic process		COG1028	0	0	0.00731431
ref|YP_003483.1|YP_003483.1	short-chain dehydrogenase	other celular process		COG1028	0	0	0.00731431
ref|YP_003614.1|YP_003614.1	3-oxoacyl-acyl-carrier protein] reductase	metabolic process		COG1028	0	0	0.00731431
ref|YP_001550.1|YP_001550.1	conserved putative permease protein	no_GO		COG0628	0	1	0.00729368
ref|YP_002319.1|YP_002319.1	conserved putative permease protein	no_GO		COG0628	0	0	0.00729368
ref|YP_000842.1|YP_000842.1	hypothetical protein LIC10865	hypothetical protein		COG1262	0	0	0.00727395
ref|YP_000958.1|YP_000958.1	hypothetical protein LIC10984	hypothetical protein		COG1262	0	0	0.00727395
ref|YP_003139.1|YP_003139.1	hypothetical protein LIC13231	hypothetical protein		COG1262	0	0	0.00727395
ref|YP_000340.1|YP_000340.1	ABC transporter ATP-binding protein	ABC-transporter		COG1131	0	0	0.00725199
ref|YP_001456.1|YP_001456.1	ABC transporter ATP-binding protein	ABC-transporter		COG1131	0	1	0.00725199
ref|YP_001755.1|YP_001755.1	ABC transporter, ATP-binding protein	ABC-transporter		COG1131	0	1	0.00725199
ref|YP_003334.1|YP_003334.1	ABC Transporter, ATP-binding protein	ABC-transporter		COG1131	0	1	0.00725199
ref|YP_003269.1|YP_003269.1	hypothetical protein LIC13364	hypothetical protein		COG1266	0	0	0.00724935
ref|YP_003099.1|YP_003099.1	hypothetical protein LIC13191	hypothetical protein		COG1032	0	0	0.00723695
ref|YP_000990.1|YP_000990.1	sterol desaturase	no_GO		COG3000	0	0	0.00722602
ref|YP_001329.1|YP_001329.1	C-5 sterol desaturase	no_GO		COG3000	0	0	0.00722602
ref|YP_002268.1|YP_002268.1	sterol desaturase-related protein	no_GO		COG3000	0	0	0.00722602
ref|YP_000075.1|YP_000075.1	hypothetical protein LIC10075	transferase activity		COG0204	0	0	0.00721294
ref|YP_001076.1|YP_001076.1	acyltransferase	hydrolase activity		COG0204	0	0	0.00721294
ref|YP_000957.1|YP_000957.1	carboxypeptidase T	peptidase activity		COG2866	0	0	0.00720908
ref|YP_002084.1|YP_002084.1	dTDP-4-dehydrorhamnose epimerase	metabolic process		COG1898	0	0	0.00713768
ref|YP_002607.1|YP_002607.1	exodeoxyribonuclease v alpha chain	DNA/RNA metabolic process		COG0507	0	0	0.00707813
ref|YP_000322.1|YP_000322.1	response regulator	signal transducer activity		COG2197	0	0	0.00706036
ref|YP_002724.1|YP_002724.1	response regulator	signal transducer activity		COG2197	0	0	0.00706036
ref|YP_003000.1|YP_003000.1	response regulator	signal transducer activity		COG2197	0	1	0.00706036
ref|YP_003617.1|YP_003617.1	phosphate ABC transporter periplasmic phosphate-binding protein	ABC-transporter		COG0226	0	0	0.00702425
ref|YP_001495.1|YP_001495.1	hypothetical protein LIC11536	hypothetical protein		COG0791	0	0	0.00701968
ref|YP_002091.1|YP_002091.1	oxidoreductase family protein	metabolic process		COG0673	0	0	0.00701417
ref|YP_002323.1|YP_002323.1	oxidoreductase	metabolic process		COG0673	0	0	0.00701417
ref|YP_001278.1|YP_001278.1	lipopolysaccharide heptosyltransferase II	transferase activity		COG0859	0	0	0.00699751
ref|YP_000963.1|YP_000963.1	serine/threonine kinase with GAF domain	hydrolase activity		COG0515	0	0	0.00699498
ref|YP_002449.1|YP_002449.1	serine/threonine kinase	hydrolase activity		COG0515	0	0	0.00699498
ref|YP_000619.1|YP_000619.1	NifU	other celular process		COG0822	0	0	0.00697313
ref|YP_002561.1|YP_002561.1	hypothetical protein LIC12638	other celular process		COG0822	0	0	0.00697313
ref|YP_000713.1|YP_000713.1	putative lipoprotein	hydrolase activity		COG1680	0	0	0.00697152
ref|YP_000852.1|YP_000852.1	molybdopterin oxidoredutase membrane subunit	metabolic process		COG5557	0	0	0.00695369
ref|YP_001126.1|YP_001126.1	hypothetical protein LIC11156	hypothetical protein		COG1055	0	0	0.00695341
ref|YP_001040.1|YP_001040.1	alcohol dehydrogenase	metabolic process		COG1454	0	0	0.00694735
ref|YP_000503.1|YP_000503.1	hypothetical protein LIC10519	hypothetical protein		COG3127	0	0	0.0069274
ref|YP_002148.1|YP_002148.1	hypothetical protein LIC12213	hypothetical protein		COG3541	0	0	0.00690738
ref|YP_001413.1|YP_001413.1	exodeoxyribonuclease	DNA/RNA metabolic process		COG0708	0	1	0.0069
ref|YP_000661.1|YP_000661.1	heme exporter protein C	ion transport		COG0755	0	0	0.00689215
ref|YP_003168.1|YP_003168.1	hypothetical protein LIC13261	metabolic process		COG0384	0	0	0.00688036
ref|YP_000617.1|YP_000617.1	benzene 1,2-dioxygenase system ferredoxin component	metabolic process		COG2146	0	0	0.00685142
ref|YP_000233.1|YP_000233.1	hypothetical protein LIC10242	hypothetical protein		COG3361	0	0	0.00684533
ref|YP_001564.1|YP_001564.1	hypothetical protein LIC11606	hydrolase activity		COG1409	0	0	0.00683816
ref|YP_000718.1|YP_000718.1	hypothetical protein LIC10736	hypothetical protein		COG0251	0	0	0.00678849
ref|YP_002621.1|YP_002621.1	metalloprotease	peptidase activity		COG0612	0	0	0.00678216
sp|Q72RR0|NPD_LEPIC	NAD-dependent deacetylase (EC 3.5.1.-) (Regulatory protein SIR2 homolog)	other celular process		COG0846	0	0	0.00677841
ref|YP_000898.1|YP_000898.1	response regulator	signal transducer activity		COG0784	0	0	0.00675954
ref|YP_001171.1|YP_001171.1	response regulator	signal transducer activity		COG0784	0	0	0.00675954
ref|YP_001402.1|YP_001402.1	histidine kinase response regulator hybrid protein	chemotaxis		COG0784	0	0	0.00675954
ref|YP_001993.1|YP_001993.1	response regulator	signal transducer activity		COG0784	0	0	0.00675954
ref|YP_002022.1|YP_002022.1	response regulator	signal transducer activity		COG0784	0	0	0.00675954
ref|YP_002250.1|YP_002250.1	response regulator	signal transducer activity		COG0784	0	0	0.00675954
ref|YP_002312.1|YP_002312.1	response regulator	signal transducer activity		COG0784	0	0	0.00675954
ref|YP_002432.1|YP_002432.1	response regulator	signal transducer activity		COG0784	0	0	0.00675954
ref|YP_002433.1|YP_002433.1	response regulator	signal transducer activity		COG0784	0	0	0.00675954
ref|YP_003571.1|YP_003571.1	response regulator	signal transducer activity		COG0784	0	0	0.00675954
ref|YP_001760.1|YP_001760.1	glutaredoxin-related protein	metabolic process		COG0278	0	0	0.00675659
ref|YP_000572.1|YP_000572.1	glutamine amidotransferase	no_GO		COG0121	0	0	0.00672489
ref|YP_000248.1|YP_000248.1	MutT/nudix family protein	no_GO		COG1051	0	0	0.00671795
ref|YP_003276.1|YP_003276.1	sulfate adenylyltransferase subunit 2	transferase activity		COG0175	0	0	0.00671183
ref|YP_003277.1|YP_003277.1	phosphoadenosine phosphosulphate reductase	metabolic process		COG0175	0	0	0.00671183
ref|YP_001308.1|YP_001308.1	hypothetical protein LIC11344	other celular process		COG0702	0	0	0.00668624
ref|YP_002646.1|YP_002646.1	hypothetical protein LIC12726	hypothetical protein		COG1306	0	1	0.00667037
ref|YP_003341.1|YP_003341.1	hypoxanthine-guanine-xanthine phosphoribosyltransferase	transferase activity		COG0634	0	0	0.00667006
ref|YP_000102.1|YP_000102.1	hypothetical protein LIC10105	hypothetical protein		COG0388	0	0	0.00666485
ref|YP_000184.1|YP_000184.1	hypothetical protein LIC10193	hydrolase activity		COG0388	0	0	0.00666485
ref|YP_000701.1|YP_000701.1	carbon-nitrogen hydrolase	transferase activity		COG0388	0	0	0.00666485
ref|YP_001151.1|YP_001151.1	hypothetical protein LIC11181	hydrolase activity		COG0388	0	0	0.00666485
ref|YP_000132.1|YP_000132.1	ABC transporter ATP-binding protein	ABC-transporter		COG1132	0	1	0.0066569
ref|YP_000516.1|YP_000516.1	ABC transporter, ATP-binding protein	ABC-transporter		COG1132	0	1	0.0066569
ref|YP_000564.1|YP_000564.1	ABC transporter, atp-binding protein	ABC-transporter		COG1132	0	1	0.0066569
sp|Q72U18|ACPS_LEPIC	Holo-acyl-carrier-protein] synthase (EC 2.7.8.7) (Holo-ACP synthase) (4'-phosphopantetheinyl transf	no_GO		COG0736	0	1	0.00665288
ref|YP_003103.1|YP_003103.1	cholesterol oxidase precursor	metabolic process		COG2303	0	0	0.00662227
ref|YP_003110.1|YP_003110.1	cholesterol oxidase precursor	metabolic process		COG2303	0	0	0.00662227
ref|YP_003239.1|YP_003239.1	GMC oxidoreductase	metabolic process		COG2303	0	0	0.00662227
ref|YP_003090.1|YP_003090.1	glycerophosphoryl diester phosphodiesterase	hydrolase activity		COG0584	0	0	0.00662224
ref|YP_000956.1|YP_000956.1	permease of the drug/metabolite transporter superfamily	no_GO		COG0697	0	0	0.00661872
ref|YP_002318.1|YP_002318.1	drug/metabolite exporter	transport		COG0697	0	0	0.00661872
ref|YP_002957.1|YP_002957.1	hypothetical protein LIC13045	hypothetical protein		COG0697	0	0	0.00661872
ref|YP_001673.1|YP_001673.1	hypothetical protein LIC11721	hypothetical protein		COG1738	0	0	0.00659719
ref|YP_001146.1|YP_001146.1	cytoplasmic membrane protein	cytoplasmic membrane		COG0705	0	0	0.00658175
ref|YP_002407.1|YP_002407.1	cytoplasmic membrane protein	cytoplasmic membrane		COG0705	0	0	0.00658175
ref|YP_002617.1|YP_002617.1	hypothetical protein LIC12696	hypothetical protein		COG0705	0	0	0.00658175
ref|YP_002854.1|YP_002854.1	cytoplasmic membrane protein	cytoplasmic membrane		COG0705	0	0	0.00658175
ref|YP_002608.1|YP_002608.1	exodeoxyribonuclease V beta chain	DNA/RNA metabolic process		COG1074	0	0	0.00656545
ref|YP_001765.1|YP_001765.1	ATP-dependent Clp protease, ATP-binding subunit	response to stress		COG0542	0	1	0.0065545
ref|YP_002634.1|YP_002634.1	hypothetical protein LIC12713	hypothetical protein		COG3744	0	0	0.00654328
ref|YP_000117.1|YP_000117.1	hypothetical protein LIC10121	hydrolase activity		COG1162	0	0	0.00652744
sp|Q72MK0|ENGC_LEPIC	Probable GTPase engC (EC 3.6.1.-) - Leptospira interrogans serogroup Icterohaemorrhagiae serovar cop	hydrolase activity		COG1162	0	0	0.00652744
ref|YP_003305.1|YP_003305.1	methylated-DNA--protein-cysteine methyltransferase transcription regulator	transferase activity		COG0350	0	0	0.00652069
ref|YP_001295.1|YP_001295.1	ribonuclease BN transmembrane protein	DNA/RNA metabolic process		COG1295	0	0	0.00646542
sp|Q75FL1|UBIE_LEPIC	Menaquinone biosynthesis methyltransferase ubiE (EC 2.1.1.-)	no_GO		COG2226	0	0	0.00645669
ref|YP_000201.1|YP_000201.1	cytochrome/quinol oxidase subunit 3	metabolic process		COG1845	0	0	0.00643786
sp|Q72TI2|MURI_LEPIC	Glutamate racemase (EC 5.1.1.3)	metabolic process		COG0796	0	1	0.00641442
ref|YP_001332.1|YP_001332.1	sodium:alanine symporter family/phosphatidylserine decarboxylase	ion transport		COG0688	0	0	0.00641111
ref|YP_002665.1|YP_002665.1	NADH dehydrogenase I E subunit	electron carrier activity		COG1905	0	0	0.00641101
ref|YP_003072.1|YP_003072.1	2-amino-4-hydroxy-6-hydroxymethyldihydropteridine pyrophosphokinase	transferase activity		COG0801	0	0	0.00640679
ref|YP_001890.1|YP_001890.1	GMP synthase	metabolic process		COG0518	0	0	0.00639985
sp|Q72RB7|GUAA_LEPIC	Probable GMP synthase	nucleotide binding		COG0518	0	0	0.00639985
ref|YP_003285.1|YP_003285.1	dipeptide ABC transport system permease protein	ABC-transporter		COG4174	0	0	0.00639731
ref|YP_002336.1|YP_002336.1	disulfide interchange transmembrane protein	ion transport		COG4232	0	0	0.00638868
ref|YP_003453.1|YP_003453.1	thiol-disulfide interchange like protein	other celular process		COG4232	0	0	0.00638868
ref|YP_003095.1|YP_003095.1	cell volume regulation protein CvrA	cell cycle		COG3263	0	0	0.00637068
ref|YP_001275.1|YP_001275.1	hypothetical protein LIC11309	transferase activity		COG0116	0	0	0.00633945
ref|YP_000376.1|YP_000376.1	hypothetical protein LIC10390	hypothetical protein		COG0607	0	0	0.00632567
ref|YP_000279.1|YP_000279.1	proton-translocating transhydrogenase subunit alpha 2	no_GO		COG3288	0	0	0.0063185
ref|YP_000339.1|YP_000339.1	hypothetical protein LIC10350	hydrolase activity		COG2062	0	0	0.00631829
ref|YP_003340.1|YP_003340.1	hypothetical protein LIC13437	hypothetical protein		COG2062	0	1	0.00631829
ref|YP_003542.1|YP_003542.1	tonB-dependent outer membrane receptor	transport		COG4771	0	0	0.00630762
ref|YP_003061.1|YP_003061.1	UDP-glucose 4-epimerase	metabolic process		COG1087	0	1	0.00630327
ref|YP_002845.1|YP_002845.1	chemotaxis motility protein A	chemotaxis		COG1291	0	0	0.00629629
ref|YP_003323.1|YP_003323.1	hydrogenase subunit	electron carrier activity		COG0650	0	0	0.00624512
ref|YP_003409.1|YP_003409.1	protoporphyrinogen oxidase	metabolic process		COG1232	0	0	0.00623931
ref|YP_002895.1|YP_002895.1	heavy-metal transporting p-type ATPase	ion transport		COG2217	0	0	0.00622775
ref|YP_001785.1|YP_001785.1	flagellar motor switch protein	flagellum		COG1868	0	1	0.00621698
ref|YP_000229.1|YP_000229.1	3-methyladenine DNA glycosylase	DNA/RNA metabolic process		COG0122	0	0	0.00621661
ref|YP_002294.1|YP_002294.1	3-methyladenine DNA glycosylase	DNA/RNA metabolic process		COG0122	0	0	0.00621661
ref|YP_000792.1|YP_000792.1	hypothetical protein LIC10815	hypothetical protein		COG1434	0	0	0.00620337
ref|YP_001757.1|YP_001757.1	BolA-like protein	no_GO		COG0271	0	0	0.00619657
ref|YP_001759.1|YP_001759.1	BolA-like protein	no_GO		COG0271	0	0	0.00619657
ref|YP_003471.1|YP_003471.1	haloacid dehalogenase-like protein	hydrolase activity		COG0647	0	0	0.00619391
ref|YP_002889.1|YP_002889.1	putative lipoprotein	metabolic process		COG2907	0	0	0.00617938
ref|YP_000050.1|YP_000050.1	peptidoglycan-associated cytoplasmic membrane protein	external encapsulating structure		COG2885	0	0	0.00617843
ref|YP_000521.1|YP_000521.1	peptidoglycan associated periplasmic protein	external encapsulating structure		COG2885	0	0	0.00617843
ref|YP_000576.1|YP_000576.1	peptidoglycan-associated cytoplasmic membrane protein	external encapsulating structure		COG2885	0	1	0.00617843
ref|YP_003380.1|YP_003380.1	peptidoglycan-associated cytoplasmic membrane protein	external encapsulating structure		COG2885	0	1	0.00617843
ref|YP_002583.1|YP_002583.1	DNA binding protein with PIN domain	DNA/RNA binding		COG1487	0	0	0.00614957
ref|YP_001341.1|YP_001341.1	flagellar GTP-binding protein	flagellum		COG1419	0	1	0.00613871
sp|Q72PF1|PDXH_LEPIC	Pyridoxamine 5'-phosphate oxidase (EC 1.4.3.5) (PNP/PMP oxidase) (PNPOx)	metabolic process		COG0259	0	0	0.00613631
ref|YP_000140.1|YP_000140.1	RNA polymerase ECF-type sigma factor	transcription factor & regulators		COG1595	0	0	0.00612814
ref|YP_000543.1|YP_000543.1	RNA polymerase ECF-type sigma factor	transcription factor & regulators		COG1595	0	0	0.00612814
ref|YP_000628.1|YP_000628.1	RNA polymerase ECF-type sigma factor	transcription factor & regulators		COG1595	0	0	0.00612814
ref|YP_001768.1|YP_001768.1	RNA polymerase ECF-type sigma factor	transcription factor & regulators		COG1595	0	0	0.00612814
ref|YP_002418.1|YP_002418.1	RNA polymerase ECF-type sigma factor	transcription factor & regulators		COG1595	0	0	0.00612814
ref|YP_002677.1|YP_002677.1	RNA polymerase ECF-type sigma factor	transcription factor & regulators		COG1595	0	0	0.00612814
ref|YP_003173.1|YP_003173.1	RNA polymerase ECF-type sigma factor	transcription factor & regulators		COG1595	0	0	0.00612814
ref|YP_003192.1|YP_003192.1	RNA polymerase ECF-type sigma factor	transcription factor & regulators		COG1595	0	0	0.00612814
ref|YP_001809.1|YP_001809.1	3-hydroxyisobutyrate dehydrogenase	metabolic process		COG2084	0	0	0.00610898
ref|YP_001557.1|YP_001557.1	putative integrase/recombinase protein	no_GO		COG4974	0	0	0.00608967
sp|Q72SA5|XERD_LEPIC	Tyrosine recombinase xerD	DNA/RNA metabolic process		COG4974	0	0	0.00608967
ref|YP_000781.1|YP_000781.1	hypothetical protein LIC10804	hypothetical protein		COG0406	0	0	0.00608004
ref|YP_003263.1|YP_003263.1	phosphoglycerate mutase	metabolic process		COG0406	0	0	0.00608004
ref|YP_003510.1|YP_003510.1	phosphoglycerate mutase	no_GO		COG0406	0	1	0.00608004
ref|YP_001886.1|YP_001886.1	heavy metal efflux pump	ion transport		COG1538	0	0	0.00606904
ref|YP_003043.1|YP_003043.1	outer membrane protein	outermembrane protein		COG1538	0	0	0.00606904
ref|YP_000087.1|YP_000087.1	hypothetical protein LIC10090	other celular process		COG1413	0	0	0.00606273
ref|YP_003480.1|YP_003480.1	diphosphate--fructose-6-phosphate 1-phosphotransferase	kinase activity		COG0205	0	1	0.00603415
ref|YP_000613.1|YP_000613.1	glycerol kinase	nucleotide binding		COG0554	0	1	0.00603338
ref|YP_001088.1|YP_001088.1	hypothetical protein LIC11118	hypothetical protein		COG3011	0	0	0.00603304
ref|YP_001493.1|YP_001493.1	hypothetical protein LIC11534	nucleotide binding		COG2096	0	0	0.00603286
ref|YP_002897.1|YP_002897.1	hypothetical protein LIC12984	hypothetical protein		COG1937	0	0	0.00601879
ref|YP_000582.1|YP_000582.1	hypothetical protein LIC10598	hydrolase activity		COG2208	0	0	0.00601834
ref|YP_001106.1|YP_001106.1	response regulator	signal transducer activity		COG2208	0	0	0.00601834
ref|YP_001388.1|YP_001388.1	sigma factor regulatory protein	transcription factor & regulators		COG2208	0	1	0.00601834
ref|YP_001748.1|YP_001748.1	sigma factor regulatory protein	transcription factor & regulators		COG2208	0	0	0.00601834
ref|YP_002424.1|YP_002424.1	sigma factor regulatory protein	transcription factor & regulators		COG2208	0	0	0.00601834
ref|YP_003180.1|YP_003180.1	sigma factor regulatory protein	transcription factor & regulators		COG2208	0	0	0.00601834
ref|YP_003503.1|YP_003503.1	sigma factor regulatory protein	transcription factor & regulators		COG2208	0	0	0.00601834
ref|YP_002441.1|YP_002441.1	cytoplasmic membrane protein	cytoplasmic membrane		COG1238	0	0	0.0060168
ref|YP_003622.1|YP_003622.1	cytoplasmic membrane protein	cytoplasmic membrane		COG1238	0	0	0.0060168
ref|YP_001251.1|YP_001251.1	hypothetical protein LIC11283	hypothetical protein		COG1959	0	0	0.00601297
sp|Q75FP1|HTPX_LEPIC	Probable protease htpX homolog (EC 3.4.24.-)	peptidase activity		COG0501	0	0	0.00600677
ref|YP_002609.1|YP_002609.1	exodeoxyribonuclease v gamma chain	DNA/RNA metabolic process		COG1330	0	0	0.00599093
ref|YP_002064.1|YP_002064.1	aminotransferase	transferase activity		COG0399	0	0	0.00598195
ref|YP_002110.1|YP_002110.1	aminotransferase	transferase activity		COG0399	0	0	0.00598195
ref|YP_002944.1|YP_002944.1	aminotransferase	transferase activity		COG0399	0	0	0.00598195
ref|YP_003027.1|YP_003027.1	amino-sugar biosynthesis protein	transferase activity		COG0399	0	0	0.00598195
ref|YP_003531.1|YP_003531.1	putative permease	no_GO		COG2252	0	0	0.00598044
ref|YP_003559.1|YP_003559.1	hypothetical protein LIC20168	hypothetical protein		COG1694	0	0	0.00597752
ref|YP_002857.1|YP_002857.1	tRNA/rRNA methyltransferase	translation		COG0219	0	0	0.00597262
ref|YP_000297.1|YP_000297.1	putative lipoprotein	no_GO		COG0412	0	0	0.00596749
sp|Q72RG6|BIOD_LEPIC	Dethiobiotin synthetase (EC 6.3.3.3) (Dethiobiotin synthase) (DTB synthetase) (DTBS)	nucleotide binding		COG0132	0	0	0.00596127
ref|YP_000632.1|YP_000632.1	hypothetical protein LIC10648	metabolic process		COG0665	0	0	0.0059303
ref|YP_000602.1|YP_000602.1	hypothetical protein LIC10618	other celular process		COG3384	0	0	0.00592637
sp|Q72RS7|DGTL1_LEPIC	Deoxyguanosinetriphosphate triphosphohydrolase-like protein - Leptospira interrogans serogroup Icter	hydrolase activity		COG0232	0	0	0.00592605
ref|YP_003306.1|YP_003306.1	YvrC	ion transport		COG0614	0	0	0.00592229
ref|YP_002725.1|YP_002725.1	histidine kinase sensor protein	chemotaxis		COG4585	0	0	0.00591797
ref|YP_002999.1|YP_002999.1	histidine kinase sensor protein	chemotaxis		COG4585	0	0	0.00591797
ref|YP_003430.1|YP_003430.1	hypothetical protein LIC20038	hypothetical protein		COG1721	0	0	0.00590765
ref|YP_000023.1|YP_000023.1	flagellar motor protein	flagellum		COG1536	0	1	0.00589314
ref|YP_001356.1|YP_001356.1	FliG	flagellum		COG1536	0	0	0.00589314
ref|YP_001848.1|YP_001848.1	FliG	flagellum		COG1536	0	0	0.00589314
ref|YP_003526.1|YP_003526.1	ferredoxin	electron carrier activity		COG2138	0	0	0.00588147
ref|YP_001236.1|YP_001236.1	periplasmic sulfate-binding protein	ion transport		COG1613	0	0	0.00587777
ref|YP_002965.1|YP_002965.1	fatty acid desaturase	no_GO		COG3239	0	0	0.00583078
ref|YP_000375.1|YP_000375.1	ABC transporter ATP-binding protein	ABC-transporter		COG0488	0	0	0.00582677
ref|YP_001396.1|YP_001396.1	ABC transporter ATP-binding protein	ABC-transporter		COG0488	0	1	0.00582677
ref|YP_003142.1|YP_003142.1	malate permease	no_GO		COG0679	0	0	0.00578905
ref|YP_001384.1|YP_001384.1	homoserine kinase type II	kinase activity		COG2334	0	0	0.00577134
ref|YP_001600.1|YP_001600.1	hypothetical protein LIC11642	metabolic process		COG2133	0	0	0.00576205
ref|YP_001045.1|YP_001045.1	NH(3)-dependent NAD(+) synthetase	nucleotide binding		COG0171	0	1	0.00576195
ref|YP_000360.1|YP_000360.1	hypothetical protein LIC10374	hypothetical protein		COG2326	0	0	0.00574405
ref|YP_003410.1|YP_003410.1	ferrochelatase	no_GO		COG0276	0	0	0.00573908
sp|Q72V65|SPEE1_LEPIC	Probable spermidine synthase 1 (EC 2.5.1.16) (Putrescine aminopropyltransferase 1) (SPDSY 1)	no_GO		COG4262	0	0	0.00573828
ref|YP_003046.1|YP_003046.1	UDP-N-acetylenolpyruvoylglucosamine reductase	metabolic process		COG0812	0	1	0.00571593
ref|YP_001296.1|YP_001296.1	hypothetical protein LIC11332	nucleotide binding		COG0439	0	0	0.00570387
sp|Q72SI0|FEOB_LEPIC	Ferrous iron transport protein B -	no_GO		COG0370	0	0	0.00569477
ref|YP_001819.1|YP_001819.1	hydrolase	hydrolase activity		COG0537	0	0	0.00568551
ref|YP_002247.1|YP_002247.1	HIT family hydrolase	hydrolase activity		COG0537	0	0	0.00568551
ref|YP_002253.1|YP_002253.1	protein phosphatase	hydrolase activity		COG0631	0	0	0.00568406
ref|YP_000089.1|YP_000089.1	metallo-beta-lactamase	hydrolase activity		COG0491	0	0	0.00567687
ref|YP_000900.1|YP_000900.1	metallo-beta-lactamase	hydrolase activity		COG0491	0	0	0.00567687
ref|YP_002842.1|YP_002842.1	beta-lactamase related protein	hydrolase activity		COG0491	0	0	0.00567687
ref|YP_003026.1|YP_003026.1	metallo-beta-lactamase superfamily hydrolase	hydrolase activity		COG0491	0	0	0.00567687
ref|YP_001795.1|YP_001795.1	flagellar motor switch protein	flagellum		COG1886	0	0	0.00567117
sp|Q72M93|Y3295_LEPIC	UPF0189 protein LIC_13295	no_GO		COG2110	0	0	0.00565542
ref|YP_001198.1|YP_001198.1	divalent cation transport-related protein	ion transport		COG0598	0	0	0.00564906
ref|YP_001339.1|YP_001339.1	flagellar protein	flagellum		COG1377	0	1	0.0056324
ref|YP_001217.1|YP_001217.1	alginate o-acetyltransferase	transferase activity		COG1696	0	0	0.00561599
ref|YP_001436.1|YP_001436.1	alginate o-acetyltransferase	transferase activity		COG1696	0	0	0.00561599
ref|YP_001746.1|YP_001746.1	alginate O-acetyltransferase protein	transferase activity		COG1696	0	0	0.00561599
ref|YP_002298.1|YP_002298.1	alginate O-acetyltransferase	transferase activity		COG1696	0	0	0.00561599
ref|YP_002420.1|YP_002420.1	alginate O-acetyltransferase	transferase activity		COG1696	0	0	0.00561599
ref|YP_003555.1|YP_003555.1	alginate O-acetyltransferase	transferase activity		COG1696	0	0	0.00561599
ref|YP_003557.1|YP_003557.1	alginate O-acetyltransferase	transferase activity		COG1696	0	0	0.00561599
ref|YP_003653.1|YP_003653.1	alginate O-acetyltransferase	transferase activity		COG1696	0	0	0.00561599
ref|YP_000575.1|YP_000575.1	periplasmic divalent cation tolerance	response to stress		COG1324	0	0	0.00560825
ref|YP_000645.1|YP_000645.1	hypothetical protein LIC10661	hypothetical protein		COG3832	0	0	0.00560153
ref|YP_000647.1|YP_000647.1	hypothetical protein LIC10663	hypothetical protein		COG3832	0	0	0.00560153
ref|YP_002505.1|YP_002505.1	hypothetical protein LIC12581	hypothetical protein		COG3832	0	0	0.00560153
ref|YP_003310.1|YP_003310.1	hypothetical protein LIC13407	hypothetical protein		COG3832	0	0	0.00560153
ref|YP_001231.1|YP_001231.1	RodA	no_GO		COG0772	0	1	0.00559527
ref|YP_001814.1|YP_001814.1	cell division protein	cell cycle		COG0772	0	1	0.00559527
ref|YP_000055.1|YP_000055.1	serine acetyltransferase	transferase activity		COG1045	0	0	0.00558865
sp|Q72MT7|G6PI_LEPIC	Glucose-6-phosphate isomerase (EC 5.3.1.9) (GPI) (Phosphoglucose isomerase) (PGI) (Phosphohexose iso	metabolic process		COG0166	0	1	0.00557769
ref|YP_001104.1|YP_001104.1	histone deacetylase	no_GO		COG0123	0	0	0.00557167
ref|YP_002647.1|YP_002647.1	acetoin- histone deacetylase family	nucleotide binding		COG0123	0	0	0.00557167
ref|YP_000662.1|YP_000662.1	response regulator	signal transducer activity		COG0745	0	0	0.00555602
ref|YP_000968.1|YP_000968.1	response regulator	signal transducer activity		COG0745	0	1	0.00555602
ref|YP_001845.1|YP_001845.1	response regulator	signal transducer activity		COG0745	0	0	0.00555602
ref|YP_003149.1|YP_003149.1	response regulator	signal transducer activity		COG0745	0	0	0.00555602
ref|YP_003176.1|YP_003176.1	response regulator	signal transducer activity		COG0745	0	0	0.00555602
ref|YP_003638.1|YP_003638.1	response regulator	signal transducer activity		COG0745	0	0	0.00555602
ref|YP_000072.1|YP_000072.1	hypothetical protein LIC10072	hydrolase activity		COG1011	0	0	0.00555159
ref|YP_002940.1|YP_002940.1	hypothetical protein LIC13027	hypothetical protein		COG1011	0	0	0.00555159
sp|Q72P39|RL31_LEPIC	50S ribosomal protein L31	translation		COG0254	0	1	0.00555007
ref|YP_002868.1|YP_002868.1	nitrogen regulatory IIA protein	transport		COG1762	0	1	0.00554664
ref|YP_002139.1|YP_002139.1	FAD-dependent oxidoreductase family	metabolic process		COG0579	0	0	0.0055285
ref|YP_002416.1|YP_002416.1	hypothetical protein LIC12488	hydrolase activity		COG0824	0	0	0.00552334
ref|YP_003214.1|YP_003214.1	4-hydroxybenzoyl-CoA thioesterase	metabolic process		COG0824	0	0	0.00552334
ref|YP_001833.1|YP_001833.1	hypothetical protein LIC11884	hypothetical protein		COG3876	0	0	0.00552085
ref|YP_002935.1|YP_002935.1	hypothetical protein LIC13022	hypothetical protein		COG3876	0	0	0.00552085
ref|YP_003194.1|YP_003194.1	vancomycin resistance protein	no_GO		COG2949	0	0	0.00550561
ref|YP_001246.1|YP_001246.1	putative acetyl-coa carboxylase/pyruvate carboxylase	no_GO		COG0511	0	0	0.00549937
ref|YP_000374.1|YP_000374.1	hypothetical protein LIC10388	hypothetical protein		COG2259	0	0	0.00547822
ref|YP_000649.1|YP_000649.1	hypothetical protein LIC10665	hypothetical protein		COG2259	0	0	0.00547822
ref|YP_002953.1|YP_002953.1	hypothetical protein LIC13041	hypothetical protein		COG2259	0	0	0.00547822
ref|YP_002610.1|YP_002610.1	ATP-dependent DNA helicase	DNA/RNA metabolic process		COG0514	0	0	0.00545179
ref|YP_002874.1|YP_002874.1	ATP-dependent DNA helicase	no_GO		COG0514	0	0	0.00545179
ref|YP_000565.1|YP_000565.1	anthranilate synthase component II	metabolic process		COG0512	0	0	0.00544812
sp|Q72UP7|ISPF_LEPIC	2-C-methyl-D-erythritol 2,4-cyclodiphosphate synthase (EC 4.6.1.12) (MECPS) (MECDP-synthase)	metabolic process		COG0245	0	0	0.00543598
ref|YP_001481.1|YP_001481.1	chemotaxis protein	chemotaxis		COG0835	0	0	0.00543096
ref|YP_002385.1|YP_002385.1	chemotaxis protein	chemotaxis		COG0835	0	0	0.00543096
ref|YP_001629.1|YP_001629.1	glycerol-3-phosphate dehydrogenase	metabolic process		COG0578	0	0	0.00539999
ref|YP_000143.1|YP_000143.1	polyketide synthase	no_GO		COG2761	0	0	0.00539796
ref|YP_000095.1|YP_000095.1	para-aminobenzoate synthase component I	metabolic process		COG0115	0	0	0.00539281
ref|YP_001113.1|YP_001113.1	metal dependent phosphohydrolase	hydrolase activity		COG1713	0	0	0.00539029
ref|YP_002246.1|YP_002246.1	glucokinase	kinase activity		COG1940	0	0	0.0053751
ref|YP_001522.1|YP_001522.1	hypothetical protein LIC11563	hypothetical protein		COG2206	0	1	0.00536959
ref|YP_002883.1|YP_002883.1	FtsA	cell cycle		COG0849	0	1	0.0053659
sp|Q72NR0|NADD_LEPIC	Probable nicotinate-nucleotide adenylyltransferase (EC 2.7.7.18) (Deamido-NAD(+) pyrophosphorylase)	transferase activity		COG1057	0	1	0.00534796
ref|YP_000669.1|YP_000669.1	methyl-accepting chemotaxis transducer transmembrane protein	chemotaxis		COG0840	0	0	0.0053397
ref|YP_001370.1|YP_001370.1	putative methyl-accepting chemotaxis transmembrane protein	chemotaxis		COG0840	0	1	0.0053397
ref|YP_001643.1|YP_001643.1	methyl-accepting chemotaxis protein	chemotaxis		COG0840	0	0	0.0053397
ref|YP_002410.1|YP_002410.1	putative methyl-accepting chemotaxis I	chemotaxis		COG0840	0	1	0.0053397
ref|YP_002428.1|YP_002428.1	chemoreceptor (methyl-accepting chemotaxis) transmembrane protein	chemotaxis		COG0840	0	1	0.0053397
ref|YP_001270.1|YP_001270.1	d-alanine--d-alanine ligase	nucleotide binding		COG1181	0	0	0.00533453
sp|Q72R93|DDL_LEPIC	D-alanine--D-alanine ligase (EC 6.3.2.4) (D-alanylalanine synthetase) (D-Ala-D-Ala ligase)	nucleotide binding		COG1181	0	1	0.00533453
ref|YP_001813.1|YP_001813.1	UDP-N-acetylglucosamine:LPS N-acetylglucosamine transferase	transferase activity		COG0707	0	1	0.00531643
ref|YP_001996.1|YP_001996.1	chemotaxis protein	chemotaxis		COG1352	0	0	0.00531451
ref|YP_000059.1|YP_000059.1	proton glutamate symport protein	no_GO		COG1301	0	1	0.00530739
ref|YP_000377.1|YP_000377.1	hypothetical protein LIC10391	hydrolase activity		COG1408	0	0	0.00529136
ref|YP_000926.1|YP_000926.1	cytoplasmic membrane protein	cytoplasmic membrane		COG1408	0	0	0.00529136
ref|YP_003398.1|YP_003398.1	haloacid dehalogenase-like protein	hydrolase activity		COG0561	0	0	0.0052828
ref|YP_001037.1|YP_001037.1	hypothetical protein LIC11067	hypothetical protein		COG1664	0	1	0.00527041
ref|YP_003384.1|YP_003384.1	hypothetical protein LIC13483	hypothetical protein		COG1664	0	0	0.00527041
ref|YP_000659.1|YP_000659.1	ABC transporter ATP-binding protein	ABC-transporter		COG4152	0	0	0.0052622
ref|YP_001415.1|YP_001415.1	pantoate--beta-alanine ligase	metabolic process		COG0414	0	0	0.00525154
ref|YP_001317.1|YP_001317.1	ParB family protein	DNA/RNA binding		COG1475	0	1	0.00524405
ref|YP_003387.1|YP_003387.1	ParB	DNA/RNA binding		COG1475	0	1	0.00524405
ref|YP_003413.1|YP_003413.1	ParB	DNA/RNA binding		COG1475	0	0	0.00524405
ref|YP_002848.1|YP_002848.1	mannose-6-phosphate isomerase	metabolic process		COG1482	0	0	0.00524306
ref|YP_000277.1|YP_000277.1	6-pyruvoyl tetrahydrobiopterin synthase	metabolic process		COG0720	0	0	0.00523448
ref|YP_001235.1|YP_001235.1	putative 6-pyruvoyl tetrahydrobiopterin synthase	metabolic process		COG0720	0	0	0.00523448
ref|YP_001128.1|YP_001128.1	transcriptional regulator (FUR family)	transcription factor & regulators		COG0735	0	0	0.00523345
ref|YP_003538.1|YP_003538.1	transcriptional regulator (FUR family)	transcription factor & regulators		COG0735	0	0	0.00523345
ref|YP_003083.1|YP_003083.1	potassium uptake system protein	ion transport		COG0569	0	1	0.00523258
ref|YP_002484.1|YP_002484.1	hypothetical protein LIC12557	hypothetical protein		COG3359	0	0	0.00522498
sp|Q72UU3|SSB_LEPIC	Single-stranded DNA-binding protein (SSB) (Helix-destabilizing protein)	no_GO		COG0629	0	0	0.00522138
ref|YP_003018.1|YP_003018.1	hypothetical protein LIC13109	hypothetical protein		COG3178	0	0	0.00521667
ref|YP_001336.1|YP_001336.1	flagellar protein export system	flagellum		COG1338	0	1	0.00521216
ref|YP_002201.1|YP_002201.1	Na+/H+ antiporter	no_GO		COG1757	0	0	0.00519604
ref|YP_002513.1|YP_002513.1	hypothetical protein LIC12589	hydrolase activity		COG0494	0	0	0.00519569
ref|YP_003088.1|YP_003088.1	(Di)nucleoside polyphosphate hydrolase	hydrolase activity		COG0494	0	0	0.00519569
ref|YP_003171.1|YP_003171.1	MutT nudix family protein	hydrolase activity		COG0494	0	0	0.00519569
ref|YP_002235.1|YP_002235.1	phosphatidylserine synthase	no_GO		COG1183	0	0	0.00513658
ref|YP_002156.1|YP_002156.1	cation:proton antiporter	transport		COG0475	0	0	0.00512762
ref|YP_003342.1|YP_003342.1	putative potassium efflux transporter	ion transport		COG0475	0	0	0.00512762
ref|YP_003347.1|YP_003347.1	glutathione-regulated potassium-efflux system protein	ion transport		COG0475	0	0	0.00512762
sp|Q72RZ0|PTH_LEPIC	Peptidyl-tRNA hydrolase (EC 3.1.1.29) (PTH)	translation		COG0193	0	1	0.00510124
ref|YP_001764.1|YP_001764.1	gamma-glutamyltranspeptidase	transferase activity		COG0405	0	0	0.00509955
sp|Q72RD1|CLPS_LEPIC	ATP-dependent Clp protease adaptor protein clpS	peptidase activity		COG2127	0	0	0.00509401
ref|YP_002379.1|YP_002379.1	prephenate (chorismate) dehydrogenase	metabolic process		COG0287	0	0	0.00508645
ref|YP_002299.1|YP_002299.1	hypothetical protein LIC12367	hypothetical protein		COG0799	0	1	0.00508564
ref|YP_000618.1|YP_000618.1	selenocysteine reductase	transferase activity		COG0520	0	1	0.00507795
ref|YP_003593.1|YP_003593.1	cysteine desulfurase	transferase activity		COG0520	0	0	0.00507795
ref|YP_000843.1|YP_000843.1	hypothetical protein LIC10866	hypothetical protein		COG5573	0	0	0.00507776
ref|YP_001967.1|YP_001967.1	tRNA/rRNA methyltransferase	translation		COG0566	0	1	0.00507702
ref|YP_002748.1|YP_002748.1	rRNA methylase	no_GO		COG0566	0	0	0.00507702
ref|YP_000512.1|YP_000512.1	Pbp3	other celular process		COG0768	0	1	0.00506789
ref|YP_001230.1|YP_001230.1	penicillin-binding protein	response to stress		COG0768	0	1	0.00506789
ref|YP_003513.1|YP_003513.1	cobinamide kinase	kinase activity		COG2087	0	0	0.00506145
ref|YP_001277.1|YP_001277.1	acetyl-CoA C-acyltransferase	transferase activity		COG0183	0	0	0.00506141
ref|YP_003186.1|YP_003186.1	putative acetyl CoA acetyltransferase	no_GO		COG0183	0	0	0.00506141
ref|YP_002224.1|YP_002224.1	oligo-1,6- glucosidase	metabolic process		COG0366	0	0	0.00504686
sp|Q72LY8|GCH1_LEPIC	GTP cyclohydrolase I (EC 3.5.4.16) (GTP-CH-I) - Leptospira interrogans serogroup Icterohaemorrhagiae	hydrolase activity		COG0302	0	0	0.00503459
ref|YP_000186.1|YP_000186.1	photoproduct lyase	metabolic process		COG1533	0	0	0.00502561
ref|YP_002480.1|YP_002480.1	hypothetical protein LIC12553	other celular process		COG1533	0	0	0.00502561
ref|YP_000702.1|YP_000702.1	hypothetical protein LIC10718	nucleotide binding		COG0277	0	0	0.00502436
ref|YP_003446.1|YP_003446.1	hypothetical protein LIC20054	metabolic process		COG2085	0	0	0.00502378
sp|P62641|CHEB1_LEPIC	Chemotaxis response regulator protein-glutamate methylesterase of group 1 operon (EC 3.1.1.61)	chemotaxis		COG2201	0	1	0.00502146
sp|P62642|CHEB2_LEPIC	Putative chemotaxis protein-glutamate methylesterase (EC 3.1.1.61)	no_GO		COG2201	0	0	0.00502146
sp|P62643|CHEB3_LEPIC	Chemotaxis response regulator protein-glutamate methylesterase of group 3 operon (EC 3.1.1.61) - Lep	chemotaxis		COG2201	0	0	0.00502146
ref|YP_002397.1|YP_002397.1	HtpG	peptidase activity		COG0326	0	0	0.00502044
ref|YP_000114.1|YP_000114.1	phoshomethylpyrimidine kinase protein	kinase activity		COG0351	0	0	0.00500504
ref|YP_000429.1|YP_000429.1	glucose-1-phosphate thymidylyltransferase	transferase activity		COG1208	0	0	0.00500243
ref|YP_002086.1|YP_002086.1	glucose-1-phosphate cytidylyltransferase	transferase activity		COG1208	0	0	0.00500243
ref|YP_003017.1|YP_003017.1	sugar-phosphate nucleotidyl transferase	transferase activity		COG1208	0	0	0.00500243
ref|YP_001531.1|YP_001531.1	general secretory pathway protein F	transport		COG1459	0	0	0.0050014
ref|YP_000443.1|YP_000443.1	adenosine deaminase	metabolic process		COG1816	0	0	0.00500051
ref|YP_001284.1|YP_001284.1	N-acyl-L-amino acid amidohydrolase	hydrolase activity		COG1473	0	0	0.00499966
sp|Q72QN9|PAND_LEPIC	Aspartate 1-decarboxylase precursor (EC 4.1.1.11) (Aspartate alpha-decarboxylase)	metabolic process		COG0853	0	0	0.00499853
ref|YP_001007.1|YP_001007.1	periplasmic trypsin-like serine protease	peptidase activity		COG0265	0	1	0.00499521
ref|YP_001082.1|YP_001082.1	serine protease	peptidase activity		COG0265	0	0	0.00499521
ref|YP_002730.1|YP_002730.1	serine protease	peptidase activity		COG0265	0	0	0.00499521
ref|YP_003325.1|YP_003325.1	hydrogenase subunit	electron carrier activity		COG0651	0	0	0.00499148
ref|YP_002630.1|YP_002630.1	hypothetical protein LIC12709	hypothetical protein		COG0063	0	0	0.00498402
ref|YP_001699.1|YP_001699.1	long-chain-fatty-acid CoA ligase	metabolic process		COG1022	0	0	0.00498118
ref|YP_003466.1|YP_003466.1	long-chain-fatty-acid--CoA ligase	no_GO		COG1022	0	1	0.00498118
sp|Q72MG4|IPYR_LEPIC	Inorganic pyrophosphatase (EC 3.6.1.1) (Pyrophosphate phospho-hydrolase) (PPase) - Leptospira interr	hydrolase activity		COG0221	0	0	0.00497924
ref|YP_002209.1|YP_002209.1	pyrroline-5-carboxylate reductase	metabolic process		COG0345	0	0	0.00497373
ref|YP_001226.1|YP_001226.1	exopolyphosphatase	DNA/RNA metabolic process		COG0248	0	0	0.00496703
ref|YP_000676.1|YP_000676.1	hypothetical protein LIC10692	hypothetical protein		COG0330	0	0	0.00496429
ref|YP_001830.1|YP_001830.1	hypothetical protein LIC11881	peptidase activity		COG0330	0	0	0.00496429
ref|YP_002014.1|YP_002014.1	DNA topoisomerase I protein	transcription		COG0550	0	1	0.00496101
sp|P62392|HIS3_LEPIC	Phosphoribosyl-AMP cyclohydrolase (EC 3.5.4.19) (PRA-CH) - Leptospira interrogans serogroup Icteroha	hydrolase activity		COG0139	0	0	0.00496019
ref|YP_001118.1|YP_001118.1	DNA helicase subunit A	DNA/RNA metabolic process		COG0632	0	1	0.00495875
ref|YP_000399.1|YP_000399.1	hypothetical protein LIC10413	hypothetical protein		COG0795	0	1	0.00495729
ref|YP_002494.1|YP_002494.1	hypothetical protein LIC12569	hypothetical protein		COG0795	0	0	0.00495729
ref|YP_000289.1|YP_000289.1	flagellar basal-body rod protein	flagellum		COG1815	0	1	0.00494487
ref|YP_001367.1|YP_001367.1	ubiquinone biosynthesis protein	nucleotide binding		COG0661	0	0	0.00494391
ref|YP_002322.1|YP_002322.1	hypothetical protein LIC12390	kinase activity		COG0661	0	0	0.00494391
ref|YP_000515.1|YP_000515.1	tetraacyldisaccharide 4'-kinase	nucleotide binding		COG1663	0	0	0.00494163
ref|YP_000426.1|YP_000426.1	ammonium transporter	transport		COG0004	0	0	0.00493367
ref|YP_000573.1|YP_000573.1	ammonium transporter	transport		COG0004	0	1	0.00493367
ref|YP_001075.1|YP_001075.1	methylmalonyl-CoA mutase	metabolic process		COG1703	0	0	0.00493267
ref|YP_003449.1|YP_003449.1	LAO/AO transport system kinase	kinase activity		COG1703	0	0	0.00493267
ref|YP_003599.1|YP_003599.1	arginine/ornithine transport system ATPase	nucleotide binding		COG1703	0	0	0.00493267
ref|YP_002147.1|YP_002147.1	hypothetical protein LIC12212	hypothetical protein		COG3169	0	0	0.00492873
ref|YP_002073.1|YP_002073.1	UDP-N-acetylglucosamine 2-epimerase	metabolic process		COG0381	0	0	0.00492058
ref|YP_001956.1|YP_001956.1	sodium-dependent transporter	ion transport		COG0733	0	0	0.00491868
ref|YP_003144.1|YP_003144.1	hypothetical protein LIC13237	hypothetical protein		COG1611	0	0	0.0048898
ref|YP_003354.1|YP_003354.1	flagellar hook-associated protein	flagellum		COG1256	0	1	0.00488093
ref|YP_000033.1|YP_000033.1	hypothetical protein LIC10033	hypothetical protein		COG0802	0	1	0.00487999
ref|YP_002719.1|YP_002719.1	hypothetical protein LIC12802	transferase activity		COG0742	0	0	0.00486833
ref|YP_001842.1|YP_001842.1	hypothetical protein LIC11893	hypothetical protein		COG4452	0	0	0.00486519
ref|YP_002736.1|YP_002736.1	pyridoxal phosphate biosynthesis protein	metabolic process		COG1995	0	0	0.00486041
ref|YP_003491.1|YP_003491.1	shikimate kinase	no_GO		COG0703	0	0	0.00485803
ref|YP_003286.1|YP_003286.1	dipeptide ABC transport system permease protein	ABC-transporter		COG4239	0	1	0.00485045
ref|YP_000288.1|YP_000288.1	flagellar basal body rod protein	flagellum		COG1558	0	1	0.00484559
ref|YP_000869.1|YP_000869.1	biopolymer transport exbB-like protein	transport		COG0811	0	0	0.00484237
ref|YP_003561.1|YP_003561.1	MotA/TolQ/ExbB proton channel family	flagellum		COG0811	0	0	0.00484237
ref|YP_001593.1|YP_001593.1	hypothetical protein LIC11635	hypothetical protein		COG2013	0	0	0.00483247
ref|YP_002709.1|YP_002709.1	hypothetical protein LIC12792	nucleotide binding		COG1521	0	0	0.00483092
ref|YP_000721.1|YP_000721.1	N-acetylmuramoyl-L-alanine amidase	hydrolase activity		COG0860	0	1	0.00482501
ref|YP_001303.1|YP_001303.1	deoxyribodipyrimidine photolyase	hydrolase activity		COG0415	0	0	0.00481065
ref|YP_001590.1|YP_001590.1	phosphotransferase system enzyme I	transport		COG1080	0	1	0.00480763
ref|YP_002699.1|YP_002699.1	hydroxymethylglutaryl-CoA lyase	metabolic process		COG0119	0	0	0.00480009
ref|YP_001973.1|YP_001973.1	hook protein	flagellum		COG4786	0	1	0.0047985
ref|YP_001449.1|YP_001449.1	chemotaxis protein	chemotaxis		COG1406	0	1	0.00479711
ref|YP_002864.1|YP_002864.1	dihydrofolate synthase	nucleotide binding		COG0285	0	1	0.00478959
ref|YP_001796.1|YP_001796.1	AAA family ATPase	nucleotide binding		COG0464	0	0	0.00478785
ref|YP_003512.1|YP_003512.1	histidinol-phosphate aminotransferase and cobyric acid synthase	hydrolase activity		COG0079	0	0	0.0047802
sp|Q72PG3|HIS8_LEPIC	Histidinol-phosphate aminotransferase (EC 2.6.1.9) (Imidazole acetol-phosphate transaminase)	transferase activity		COG0079	0	0	0.0047802
ref|YP_000532.1|YP_000532.1	uracil-DNA glycosylase	no_GO		COG1573	0	0	0.00477679
ref|YP_003011.1|YP_003011.1	uracil DNA glycosylase	no_GO		COG1573	0	0	0.00477679
ref|YP_000873.1|YP_000873.1	TonB-dependent outer membrane receptor	transport		COG1629	0	0	0.00475774
ref|YP_000938.1|YP_000938.1	TonB-dependent outer membrane hemin receptor	no_GO		COG1629	0	0	0.00475774
ref|YP_001309.1|YP_001309.1	ferrichrome-iron receptor	no_GO		COG1629	0	0	0.00475774
ref|YP_001646.1|YP_001646.1	TonB-dependent outer membrane receptor	transport		COG1629	0	0	0.00475774
ref|YP_002632.1|YP_002632.1	N-acetylglutamate synthase/acetyltransferase	no_GO		COG1246	0	0	0.00475774
ref|YP_002911.1|YP_002911.1	TonB-dependent outer membrane receptor	transport		COG1629	0	0	0.00475774
ref|YP_000832.1|YP_000832.1	CDP-diglyceride synthetase	transferase activity		COG0575	0	0	0.00475574
sp|Q72S29|RIMM_LEPIC	Probable 16S rRNA-processing protein rimM	other celular process		COG0806	0	0	0.0047463
sp|Q75FW5|RNC_LEPIC	Ribonuclease III (EC 3.1.26.3) (RNase III)	DNA/RNA metabolic process		COG0571	0	1	0.00473819
ref|YP_000098.1|YP_000098.1	cystathionine gamma-synthase	other celular process		COG0626	0	0	0.00473296
ref|YP_001725.1|YP_001725.1	N-(5'-phosphoribosyl)anthranilate isomerase	no_GO		COG0135	0	0	0.00471841
ref|YP_000428.1|YP_000428.1	3-methylcrotonoyl-CoA carboxylase beta subunit	metabolic process		COG4799	0	0	0.00471801
ref|YP_002239.1|YP_002239.1	transcriptional repressor (LexA family)	transcription factor & regulators		COG1974	0	0	0.00470555
ref|YP_002577.1|YP_002577.1	transcriptional repressor (LexA family)	transcription factor & regulators		COG1974	0	0	0.00470555
ref|YP_003609.1|YP_003609.1	glutamate synthase	metabolic process		COG0069	0	0	0.00470498
ref|YP_002003.1|YP_002003.1	cytoplasmic membrane protein	cytoplasmic membrane		COG0728	0	1	0.00469306
sp|Q72VB8|GPMI_LEPIC	2,3-bisphosphoglycerate-independent phosphoglycerate mutase (EC 5.4.2.1) (Phosphoglyceromutase) (BPG	metabolic process		COG0696	0	0	0.00468669
ref|YP_000652.1|YP_000652.1	Mrr	DNA/RNA metabolic process		COG1715	0	0	0.0046828
ref|YP_002226.1|YP_002226.1	phosphoribosylaminoimidazole carboxylase catalytic subunit protein	metabolic process		COG0041	0	0	0.00468225
ref|YP_001258.1|YP_001258.1	histidine kinase sensor protein	chemotaxis		COG3920	0	0	0.0046756
ref|YP_002153.1|YP_002153.1	histidine kinase sensor protein	chemotaxis		COG3920	0	0	0.0046756
ref|YP_003195.1|YP_003195.1	histidine kinase sensor protein	chemotaxis		COG3920	0	0	0.0046756
ref|YP_003196.1|YP_003196.1	histidine kinase sensor protein	chemotaxis		COG3920	0	0	0.0046756
ref|YP_000609.1|YP_000609.1	3-deoxy-manno-octulosonate cytidylyltransferase	transferase activity		COG1212	0	0	0.00467329
ref|YP_002092.1|YP_002092.1	3-deoxy-manno-octulosonate cytidylyltransferase	transferase activity		COG1212	0	0	0.00467329
ref|YP_002266.1|YP_002266.1	lipoate-protein ligase a	metabolic process		COG0095	0	0	0.00466866
sp|Q75FF2|ALR_LEPIC	Alanine racemase (EC 5.1.1.1)	metabolic process		COG0787	0	1	0.00466866
sp|Q75FF4|SPEH_LEPIC	S-adenosylmethionine decarboxylase proenzyme (EC 4.1.1.50) (AdoMetDC) (SamDC)	metabolic process		COG1586	0	0	0.00466177
ref|YP_001530.1|YP_001530.1	general secretory pathway protein E	nucleotide binding		COG2804	0	0	0.00465358
sp|Q72QK8|Y2105_LEPIC	UPF0054 protein LIC_12105	no_GO		COG0319	0	1	0.0046534
sp|Q72M46|SYE_LEPIC	Glutamyl-tRNA synthetase (EC 6.1.1.17) (Glutamate--tRNA ligase) (GluRS)	translation		COG0008	0	1	0.004653
ref|YP_001513.1|YP_001513.1	ribulose-5-phosphate 3-epimerase	metabolic process		COG0036	0	0	0.00465001
ref|YP_000596.1|YP_000596.1	ribosomal protein S18 acetyltransferase	translation		COG0456	0	0	0.00464586
ref|YP_001129.1|YP_001129.1	dihydrolipoamide dehydrogenase	metabolic process		COG1249	0	0	0.0046445
ref|YP_001754.1|YP_001754.1	dihydrolipoamide dehydrogenase	metabolic process		COG1249	0	0	0.0046445
ref|YP_002750.1|YP_002750.1	hypothetical protein LIC12834	hypothetical protein		COG2220	0	0	0.00463925
ref|YP_000473.1|YP_000473.1	hypothetical protein LIC10489	hypothetical protein		COG4642	0	0	0.00463664
ref|YP_001922.1|YP_001922.1	hypothetical protein LIC11983	hypothetical protein		COG4642	0	0	0.00463664
ref|YP_002861.1|YP_002861.1	flagellin protein	flagellum		COG1344	0	0	0.00463526
ref|YP_003353.1|YP_003353.1	flagellar hook-associated protein	flagellum		COG1344	0	1	0.00463526
ref|YP_001027.1|YP_001027.1	hypothetical protein LIC11057	hypothetical protein		COG1512	0	0	0.00462585
ref|YP_002710.1|YP_002710.1	hypothetical protein LIC12793	metabolic process		COG0340	0	0	0.00462271
ref|YP_003367.1|YP_003367.1	carboxypeptidase I	peptidase activity		COG2317	0	0	0.00461705
ref|YP_000462.1|YP_000462.1	signal peptidase I	peptidase activity		COG0681	0	0	0.00460962
ref|YP_002020.1|YP_002020.1	signal peptidase I	peptidase activity		COG0681	0	1	0.00460962
sp|Q72W10|TILS_LEPIC	tRNA(Ile)-lysidine synthase (EC 6.3.4.-) (tRNA(Ile)-lysidine synthetase) (tRNA(Ile)-2-lysyl-cytidine	translation		COG0037	0	1	0.00460956
ref|YP_003365.1|YP_003365.1	hypothetical protein LIC13462	hypothetical protein		COG2363	0	0	0.00458762
ref|YP_001710.1|YP_001710.1	acyl-CoA hydrolase	metabolic process		COG1607	0	0	0.00458198
ref|YP_001340.1|YP_001340.1	flagellar biosynthesis transmembrane protein	flagellum		COG1298	0	1	0.00458017
sp|Q72PQ2|Y2416_LEPIC	UPF0078 membrane protein LIC_12416	no_GO		COG0344	0	0	0.00457688
ref|YP_001722.1|YP_001722.1	hypothetical protein LIC11770	hypothetical protein		COG1496	0	0	0.00456786
sp|Q72W15|TRMB_LEPIC	tRNA (guanine-N(7)-)-methyltransferase (EC 2.1.1.33) (tRNA(m7G46)-methyltransferase)	translation		COG0220	0	0	0.00456754
ref|YP_001732.1|YP_001732.1	8-amino-7-oxononanoate synthase	transferase activity		COG0156	0	0	0.00456508
ref|YP_001664.1|YP_001664.1	magnesium transporter	ion transport		COG2239	0	1	0.00456329
sp|Q72U64|THIM_LEPIC	Hydroxyethylthiazole kinase (EC 2.7.1.50) (4-methyl-5-beta-hydroxyethylthiazole kinase) (Thz kinase)	nucleotide binding		COG2145	0	0	0.00456249
ref|YP_002183.1|YP_002183.1	pyridoxal phosphate biosynthetic protein	transferase activity		COG0854	0	0	0.0045546
sp|Q72RP6|SYY_LEPIC	Tyrosyl-tRNA synthetase (EC 6.1.1.1) (Tyrosine--tRNA ligase) (TyrRS) -	translation		COG0162	0	1	0.00455453
ref|YP_001094.1|YP_001094.1	chloride channel	no_GO		COG0038	0	0	0.00455335
ref|YP_003267.1|YP_003267.1	chloride channel	ion transport		COG0038	0	0	0.00455335
ref|YP_003333.1|YP_003333.1	hypothetical protein LIC13430	hypothetical protein		COG3001	0	0	0.00455335
sp|Q72M66|COAD_LEPIC	Phosphopantetheine adenylyltransferase (EC 2.7.7.3) (Pantetheine-phosphate adenylyltransferase) (PPA	transferase activity		COG0669	0	1	0.00455101
ref|YP_000459.1|YP_000459.1	RNA-binding protein	nucleotide binding		COG0724	0	0	0.00453886
ref|YP_002121.1|YP_002121.1	methionyl-tRNA(fmet) n-formyltransferase	translation		COG0223	0	0	0.00452501
sp|Q72S34|FMT_LEPIC	Methionyl-tRNA formyltransferase (EC 2.1.2.9)	translation		COG0223	0	1	0.00452501
ref|YP_000346.1|YP_000346.1	tryptophanyl-tRNA synthetase	translation		COG0180	0	1	0.0045228
sp|Q72P59|ISPD_LEPIC	2-C-methyl-D-erythritol 4-phosphate cytidylyltransferase (EC 2.7.7.60) (4-diphosphocytidyl-2C-methyl	transferase activity		COG1211	0	0	0.00451752
ref|YP_003326.1|YP_003326.1	hydrogenase subunit	electron carrier activity		COG3261	0	0	0.00451107
ref|YP_001799.1|YP_001799.1	hypothetical protein LIC11850	hypothetical protein		COG1385	0	1	0.00450487
ref|YP_001863.1|YP_001863.1	hypothetical protein LIC11917	hypothetical protein		COG1385	0	0	0.00450487
ref|YP_001729.1|YP_001729.1	biotin synthase	transferase activity		COG0502	0	0	0.00450291
ref|YP_001483.1|YP_001483.1	chemotaxis protein histidine kinase	chemotaxis		COG0643	0	0	0.00449827
ref|YP_001026.1|YP_001026.1	hypothetical protein LIC11056	hypothetical protein		COG3762	0	0	0.00449765
ref|YP_002671.1|YP_002671.1	NADH dehydrogenase I M subunit	electron carrier activity		COG1008	0	0	0.00449688
ref|YP_000020.1|YP_000020.1	hypothetical protein LIC10020	hypothetical protein		COG0009	0	0	0.00449383
ref|YP_001671.1|YP_001671.1	hypothetical protein LIC11719	hypothetical protein		COG0009	0	1	0.00449383
ref|YP_002956.1|YP_002956.1	hypothetical protein LIC13044	metabolic process		COG2081	0	0	0.00448979
sp|Q72N73|NADA_LEPIC	Quinolinate synthetase A	metabolic process		COG0379	0	0	0.00448143
ref|YP_003516.1|YP_003516.1	corrinoid ATP adenosyltransferase	no_GO		COG2109	0	0	0.00447714
ref|YP_002456.1|YP_002456.1	sulfate ABC transport system permease protein	ABC-transporter		COG0555	0	1	0.00447488
ref|YP_001074.1|YP_001074.1	aminopeptidase	peptidase activity		COG0006	0	0	0.00447187
ref|YP_002463.1|YP_002463.1	riboflavin synthase subunit alpha	metabolic process		COG0307	0	0	0.00447174
ref|YP_001158.1|YP_001158.1	flagellar hook protein	flagellum		COG1749	0	1	0.00446758
ref|YP_001861.1|YP_001861.1	thiamine phosphate pyrophosphorylase	transferase activity		COG0352	0	0	0.00446562
ref|YP_001572.1|YP_001572.1	A/G specific adenine glycosylase	no_GO		COG1194	0	0	0.00445608
ref|YP_000274.1|YP_000274.1	hemolysin A	metabolic process		COG1189	0	0	0.00445574
ref|YP_000211.1|YP_000211.1	ParA	hydrolase activity		COG1192	0	0	0.00445532
ref|YP_003388.1|YP_003388.1	ParA	hydrolase activity		COG1192	0	1	0.00445532
ref|YP_003412.1|YP_003412.1	ParA	hydrolase activity		COG1192	0	0	0.00445532
ref|YP_001605.1|YP_001605.1	pseudouridylate synthase	no_GO		COG1187	0	1	0.00444365
ref|YP_000600.1|YP_000600.1	DNA processing chain A	transcription		COG0758	0	1	0.00443525
ref|YP_001042.1|YP_001042.1	tetrapyrrole (corrin/porphyrin) methylase	transferase activity		COG0313	0	1	0.00442114
ref|YP_001121.1|YP_001121.1	hypothetical protein LIC11151	transferase activity		COG0313	0	0	0.00442114
sp|Q72SX8|ATPE_LEPIC	ATP synthase epsilon chain (EC 3.6.3.14) (ATP synthase F1 sector epsilon subunit) - Leptospira inter	hydrolase activity		COG0355	0	0	0.00441653
ref|YP_000776.1|YP_000776.1	enoyl-CoA hydratase	metabolic process		COG1024	0	0	0.00441265
ref|YP_001626.1|YP_001626.1	enoyl-CoA hydratase	metabolic process		COG1024	0	0	0.00441265
ref|YP_002552.1|YP_002552.1	enoyl-CoA hydratase	metabolic process		COG1024	0	0	0.00441265
ref|YP_002237.1|YP_002237.1	carboxy-terminal processing protease	peptidase activity		COG0793	0	0	0.00441116
ref|YP_001782.1|YP_001782.1	hypothetical protein LIC11833	hypothetical protein		COG4095	0	0	0.00440981
ref|YP_002019.1|YP_002019.1	carbonic anhydrase	transferase activity		COG0663	0	0	0.00440026
ref|YP_003126.1|YP_003126.1	carbonic anhydrase/acetyltransferase	transferase activity		COG0663	0	0	0.00440026
ref|YP_001046.1|YP_001046.1	uridine 5-monophosphate synthase	transferase activity		COG0461	0	0	0.00439683
ref|YP_003374.1|YP_003374.1	cytidine deaminase	no_GO		COG0590	0	0	0.00439534
sp|Q72W44|LFTR_LEPIC	Leucyl/phenylalanyl-tRNA--protein transferase (EC 2.3.2.6) (L/F-transferase) (Leucyltransferase) (Ph	no_GO		COG2360	0	0	0.00438821
ref|YP_000264.1|YP_000264.1	potassium uptake protein	ion transport		COG0168	0	0	0.00438734
ref|YP_003082.1|YP_003082.1	KtrB	ion transport		COG0168	0	1	0.00438734
sp|Q72PL0|RL20_LEPIC	50S ribosomal protein L20	translation		COG0292	0	1	0.00438647
ref|YP_003371.1|YP_003371.1	UDP-3-O-	transferase activity		COG1044	0	0	0.00437469
sp|Q72R81|MURE_LEPIC	UDP-N-acetylmuramoylalanyl-D-glutamate--2,6-diaminopimelate ligase (EC 6.3.2.13) (UDP-N-acetylmuramy	nucleotide binding		COG0769	0	1	0.00437259
ref|YP_002098.1|YP_002098.1	hypothetical protein LIC12163	metabolic process		COG2192	0	0	0.00435931
ref|YP_003013.1|YP_003013.1	galactokinase	kinase activity		COG0153	0	1	0.00435322
ref|YP_000951.1|YP_000951.1	sodium bile acid symporter family	no_GO		COG0385	0	0	0.0043528
ref|YP_002316.1|YP_002316.1	sodium bile acid symporter family protein	no_GO		COG0385	0	0	0.0043528
ref|YP_003592.1|YP_003592.1	bile acid Na+ symporter	transport		COG0385	0	0	0.0043528
sp|Q72NH7|RL18_LEPIC	50S ribosomal protein L18	translation		COG0256	1	1	0.00435155
ref|YP_000406.1|YP_000406.1	DNA helicase II	DNA/RNA metabolic process		COG0210	0	0	0.00434901
ref|YP_001582.1|YP_001582.1	ATP-dependent DNA helicase	DNA/RNA metabolic process		COG0210	0	1	0.00434901
ref|YP_001684.1|YP_001684.1	atp-dependent DNA helicase	DNA/RNA metabolic process		COG0210	0	0	0.00434901
ref|YP_002512.1|YP_002512.1	ATP-dependent DNA helicase	DNA/RNA metabolic process		COG0210	0	0	0.00434901
ref|YP_002813.1|YP_002813.1	hypothetical protein LIC12897	hypothetical protein		COG5464	0	0	0.00434405
ref|YP_003315.1|YP_003315.1	glycerol-3-phosphate acyltransferase	metabolic process		COG0240	0	0	0.00433966
sp|P61742|GPDA_LEPIC	Glycerol-3-phosphate dehydrogenase	metabolic process		COG0240	0	1	0.00433966
ref|YP_002839.1|YP_002839.1	citrate synthase	metabolic process		COG0372	0	0	0.00433058
sp|Q72U08|DXR_LEPIC	1-deoxy-D-xylulose 5-phosphate reductoisomerase (EC 1.1.1.267) (DXP reductoisomerase) (1-deoxyxylulo	metabolic process		COG0743	0	0	0.00432448
ref|YP_002518.1|YP_002518.1	fumarylacetoacetate hydrolase family protein	metabolic process		COG0179	0	0	0.00430378
ref|YP_002928.1|YP_002928.1	hypothetical protein LIC13015	hypothetical protein		COG1559	0	1	0.00429249
ref|YP_002502.1|YP_002502.1	hypothetical protein LIC12578	hypothetical protein		COG3494	0	0	0.00428469
ref|YP_001727.1|YP_001727.1	phosphoserine phosphatase	hydrolase activity		COG0560	0	0	0.00428467
ref|YP_000195.1|YP_000195.1	cytochrome C oxidase assembly protein	metabolic process		COG0109	0	0	0.00428154
sp|Q72VI7|GCSH_LEPIC	Glycine cleavage system H protein	other celular process		COG0509	0	0	0.00428144
ref|YP_003300.1|YP_003300.1	alkaline phosphatase	metabolic process		COG3540	0	0	0.00426707
sp|Q72V75|ISPE_LEPIC	4-diphosphocytidyl-2-C-methyl-D-erythritol kinase (EC 2.7.1.148) (CMK) (4-(cytidine-5'-diphospho)-2-	metabolic process		COG1947	0	0	0.00426337
ref|YP_003396.1|YP_003396.1	5,10 methylene tetrahydrofolate reductase	metabolic process		COG0685	0	0	0.00425571
ref|YP_002613.1|YP_002613.1	hypothetical protein LIC12692	metabolic process		COG1331	0	0	0.00425004
ref|YP_001711.1|YP_001711.1	endonuclease III	DNA/RNA metabolic process		COG0177	0	1	0.00424991
sp|Q72VK9|QUEC_LEPIC	Queuosine biosynthesis protein queC (EC 3.5.-.-) - Leptospira interrogans serogroup Icterohaemorrhag	hydrolase activity		COG0603	0	0	0.00424601
sp|Q72PQ0|SSRP_LEPIC	SsrA-binding protein	no_GO		COG0691	0	1	0.00423539
ref|YP_000973.1|YP_000973.1	hypothetical protein LIC10999	hypothetical protein		COG1092	0	0	0.00422874
ref|YP_002746.1|YP_002746.1	hypothetical protein LIC12830	hypothetical protein		COG1092	0	0	0.00422874
ref|YP_002747.1|YP_002747.1	SAM dependent methyltransferase	no_GO		COG1092	0	0	0.00422874
ref|YP_000196.1|YP_000196.1	cytochrome oxidase assembly protein	metabolic process		COG1612	0	0	0.00422093
ref|YP_000518.1|YP_000518.1	penicillin-binding protein 1	response to stress		COG0744	0	0	0.00422007
ref|YP_003115.1|YP_003115.1	membrane carboxypeptidase	peptidase activity		COG0744	0	0	0.00422007
ref|YP_000505.1|YP_000505.1	hypothetical protein LIC10521	hypothetical protein		COG1678	0	0	0.00421379
sp|Q75FP0|APT_LEPIC	Adenine phosphoribosyltransferase (EC 2.4.2.7) (APRT)	transferase activity		COG0503	0	1	0.00421357
ref|YP_000438.1|YP_000438.1	hypothetical protein LIC10454	hypothetical protein		COG3176	0	0	0.004213
sp|Q72NX4|RBFA_LEPIC	Ribosome-binding factor A	translation		COG0858	0	1	0.00420073
ref|YP_002210.1|YP_002210.1	hypothetical protein LIC12276	hypothetical protein		COG0325	0	0	0.00418976
ref|YP_000131.1|YP_000131.1	SET domain-containing protein	no_GO		COG2940	0	0	0.00418887
ref|YP_002887.1|YP_002887.1	hypothetical protein LIC12974	hypothetical protein		COG2940	0	0	0.00418887
sp|P62472|MRAW_LEPIC	S-adenosyl-methyltransferase mraW (EC 2.1.1.-)	transferase activity		COG0275	0	1	0.00418671
ref|YP_000890.1|YP_000890.1	hypothetical protein LIC10915	hypothetical protein		COG2912	0	0	0.00417769
ref|YP_001709.1|YP_001709.1	peptide chain release factor 2-like protein	translation		COG0216	0	0	0.00417469
sp|Q72W38|RF1_LEPIC	Peptide chain release factor 1 (RF-1)	translation		COG0216	0	1	0.00417469
ref|YP_001519.1|YP_001519.1	ribonuclease HII	DNA/RNA metabolic process		COG0164	0	0	0.00415451
sp|Q72NG5|RS19_LEPIC	30S ribosomal protein S19	translation		COG0185	0	1	0.00415248
ref|YP_000152.1|YP_000152.1	malic enzyme	metabolic process		COG0281	0	0	0.00414959
sp|Q72TD6|Y1085_LEPIC	Hypothetical RNA methyltransferase LIC_11085 (EC 2.1.1.-)	other celular process		COG2265	0	0	0.00414465
sp|Q72VP7|Y249_LEPIC	Hypothetical RNA methyltransferase LIC_10249 (EC 2.1.1.)	other celular process		COG2265	0	0	0.00414465
sp|Q72W54|Y086_LEPIC	Hypothetical RNA methyltransferase LIC_10086 (EC 2.1.1.)	other celular process		COG2265	0	0	0.00414465
sp|Q72PX0|PRMA_LEPIC	Ribosomal protein L11 methyltransferase (EC 2.1.1.-) (L11 Mtase)	translation		COG2264	1	0	0.00414272
ref|YP_001964.1|YP_001964.1	methylenetetrahydrofolate dehydrogenase	hydrolase activity		COG0190	0	1	0.00414202
ref|YP_002969.1|YP_002969.1	hypothetical protein LIC13057	hypothetical protein		COG4270	0	0	0.00413072
ref|YP_003274.1|YP_003274.1	uroporphyrinogen-III C-methyltransferase	transferase activity		COG0007	0	0	0.00412993
ref|YP_000641.1|YP_000641.1	hemolysin	metabolic process		NOG17887	0	0	0.0041292
ref|YP_002554.1|YP_002554.1	hemolysin	metabolic process		NOG17887	0	0	0.0041292
ref|YP_003106.1|YP_003106.1	hemolysin/sphingomyelinase-like	metabolic process		NOG17887	0	0	0.0041292
sp|Q72P44|PHL1_LEPIC	Sphingomyelinase C 1 precursor (EC 3.1.4.12) (Sphingomyelin phosphodiesterase 1) (SMase 1) - Leptosp	hydrolase activity		NOG17887	0	0	0.0041292
ref|YP_003519.1|YP_003519.1	precorrin methylase	metabolic process		COG2073	0	0	0.0041284
sp|Q72RZ7|EX7L_LEPIC	Probable exodeoxyribonuclease VII large subunit (EC 3.1.11.6) (Exonuclease VII large subunit)	DNA/RNA metabolic process		COG1570	0	0	0.00412588
sp|Q72NL9|KTHY_LEPIC	Thymidylate kinase (EC 2.7.4.9) (dTMP kinase)	kinase activity		COG0125	0	1	0.00412312
sp|Q72S40|HPRK_LEPIC	HPr kinase/phosphorylase (EC 2.7.11.-) (EC 2.7.4.-) (HPrK/P) (HPr(Ser) kinase/phosphorylase)	transferase activity		COG1493	0	0	0.00411314
ref|YP_000189.1|YP_000189.1	inositol monophosphatase	hydrolase activity		COG0483	0	0	0.00410814
ref|YP_001584.1|YP_001584.1	inositol monophosphatase family	hydrolase activity		COG0483	0	0	0.00410814
ref|YP_002090.1|YP_002090.1	inositol monophosphatase	hydrolase activity		COG0483	0	0	0.00410814
sp|Q72WD4|RECF_LEPIC	DNA replication and repair protein recF	transcription		COG1195	0	0	0.00410656
ref|YP_002343.1|YP_002343.1	chromosome segregation protein	DNA/RNA metabolic process		COG1196	0	1	0.00410033
ref|YP_001690.1|YP_001690.1	penicillin binding protein	response to stress		COG4953	0	1	0.00409624
ref|YP_001879.1|YP_001879.1	polynucleotide adenyltransferase-like protein	transferase activity		COG0617	0	1	0.00409265
ref|YP_002292.1|YP_002292.1	pirin-like protein	no_GO		COG1741	0	0	0.00409253
ref|YP_002992.1|YP_002992.1	pirin-like protein	no_GO		COG1741	0	0	0.00409253
ref|YP_001504.1|YP_001504.1	RNA polymerase sigma-54 factor	transcription factor & regulators		COG1508	0	1	0.00409195
sp|Q72TM6|ATKB_LEPIC	Potassium-transporting ATPase B chain (EC 3.6.3.12) (Potassium-translocating ATPase B chain) (ATP ph	ion transport		COG2216	0	0	0.00408913
sp|Q72S65|CHED1_LEPIC	Probable chemoreceptor glutamine deamidase cheD 1 (EC 3.5.1.44) - Leptospira interrogans serogroup I	hydrolase activity		COG1871	0	0	0.00407925
ref|YP_002464.1|YP_002464.1	RibD	other celular process		COG0117	0	0	0.00407806
ref|YP_002662.1|YP_002662.1	NADH dehydrogenase I B subunit	electron carrier activity		COG0377	0	0	0.00407262
ref|YP_002225.1|YP_002225.1	UDP-N-acetylmuramyl pentapeptide synthase	nucleotide binding		COG0770	0	1	0.00406702
ref|YP_003273.1|YP_003273.1	siroheme synthetase	metabolic process		COG1648	0	0	0.00406444
ref|YP_003484.1|YP_003484.1	hypothetical protein LIC20092	hypothetical protein		COG3975	0	0	0.00406104
ref|YP_003514.1|YP_003514.1	hypothetical protein LIC20123	hypothetical protein		COG1865	0	0	0.00405281
ref|YP_001807.1|YP_001807.1	ABC transporter ATP-binding protein	ABC-transporter		COG1127	0	1	0.00405194
ref|YP_002767.1|YP_002767.1	translation initiation factor IF-1	translation		COG0361	0	1	0.00404727
ref|YP_002178.1|YP_002178.1	mannose-1-phosphate guanylyltransferase	transferase activity		COG0836	0	0	0.00404045
sp|Q72LS5|RECR_LEPIC	Recombination protein recR	DNA/RNA metabolic process		COG0353	0	0	0.00403846
sp|Q72NQ8|PROB_LEPIC	Glutamate 5-kinase (EC 2.7.2.11) (Gamma-glutamyl kinase) (GK)	kinase activity		COG0263	0	0	0.00403666
ref|YP_002204.1|YP_002204.1	tRNA (5-methylaminomethyl-2-thiouridylate)-methyltransferase	translation		COG0482	0	0	0.00403298
ref|YP_001894.1|YP_001894.1	hypothetical protein LIC11949	hypothetical protein		COG0429	0	0	0.00403058
ref|YP_000710.1|YP_000710.1	riboflavin biosynthesis protein	metabolic process		COG0196	0	0	0.00402492
sp|Q72PQ1|ENGA_LEPIC	GTP-binding protein engA	no_GO		COG1160	0	1	0.00402103
ref|YP_001578.1|YP_001578.1	DNA repair protein	transcription		COG0497	0	1	0.00401421
ref|YP_000984.1|YP_000984.1	guanosine polyphosphate pyrophosphohydrolase/synthetase	no_GO		COG0317	0	0	0.00401022
ref|YP_002214.1|YP_002214.1	3-deoxy-d-manno-octulosonic acid transferase	transferase activity		COG1519	0	0	0.00400882
sp|Q72MN0|PANB_LEPIC	3-methyl-2-oxobutanoate hydroxymethyltransferase (EC 2.1.2.11) (Ketopantoate hydroxymethyltransferas	transferase activity		COG0413	0	0	0.00400533
sp|Q72MV4|COAE_LEPIC	Dephospho-CoA kinase (EC 2.7.1.24) (Dephosphocoenzyme A kinase)	nucleotide binding		COG0237	0	0	0.00399986
sp|Q72LS6|Y3475_LEPIC	UPF0133 protein LIC_13475	no_GO		COG0718	0	0	0.00399839
sp|Q72QP1|LIPB_LEPIC	Lipoyltransferase (EC 2.3.1.-) (Lipoyl-	no_GO		COG0321	0	0	0.00398546
ref|YP_002670.1|YP_002670.1	NADH dehydrogenase I L subunit	electron carrier activity		COG1009	0	0	0.00397044
ref|YP_003116.1|YP_003116.1	riboflavin-specific deaminase/reductase	metabolic process		COG1985	0	0	0.00396885
sp|Q72U04|TRPA_LEPIC	Tryptophan synthase alpha chain (EC 4.2.1.20)	metabolic process		COG0159	0	0	0.00396184
ref|YP_002043.1|YP_002043.1	replicative DNA helicase	DNA/RNA metabolic process		COG0305	0	1	0.00396004
sp|Q75FW3|AROB_LEPIC	3-dehydroquinate synthase (EC 4.2.3.4)	metabolic process		COG0337	0	0	0.00395797
ref|YP_001812.1|YP_001812.1	UDP-N-acetylmuramate-alanine ligase	nucleotide binding		COG0773	0	1	0.00395308
ref|YP_003216.1|YP_003216.1	UDP-n-acetylmuramate:l-alanyl-gamma-d-glutamyl-meso- diaminopimelate ligase	nucleotide binding		COG0773	0	0	0.00395308
ref|YP_000260.1|YP_000260.1	chlorohydrolase family protein	hydrolase activity		COG0402	0	0	0.00395244
ref|YP_003129.1|YP_003129.1	Fe-S oxidoreductase	electron carrier activity		COG0602	0	0	0.00394598
ref|YP_000257.1|YP_000257.1	protoporphyrinogen oxidase	transferase activity		COG2890	0	1	0.00394346
ref|YP_000620.1|YP_000620.1	hypothetical protein LIC10636	hypothetical protein		COG2151	0	0	0.00394278
ref|YP_002186.1|YP_002186.1	L-aspartate oxidase	metabolic process		COG0029	0	0	0.00394059
ref|YP_003635.1|YP_003635.1	lysyl-tRNA synthetase homolog	translation		COG2269	0	1	0.00394008
ref|YP_001670.1|YP_001670.1	protease IV	peptidase activity		COG0616	0	0	0.00393706
sp|Q72PM6|PLSX_LEPIC	Fatty acid/phospholipid synthesis protein plsX	metabolic process		COG0416	0	0	0.0039344
ref|YP_001464.1|YP_001464.1	iron-sulfur cluster-binding protein	no_GO		COG1600	0	0	0.00393208
ref|YP_003189.1|YP_003189.1	NAD dependent DNA ligase	DNA/RNA metabolic process		COG0272	0	1	0.00393041
sp|Q72PM1|AROA_LEPIC	3-phosphoshikimate 1-carboxyvinyltransferase (EC 2.5.1.19) (5-enolpyruvylshikimate-3-phosphate synth	metabolic process		COG0128	0	0	0.00392603
ref|YP_001461.1|YP_001461.1	methionine aminopeptidase	peptidase activity		COG0024	0	1	0.00392346
sp|Q72NP6|TRPC_LEPIC	Indole-3-glycerol phosphate synthase (EC 4.1.1.48) (IGPS)	metabolic process		COG0134	0	0	0.00390541
ref|YP_002231.1|YP_002231.1	DNA repair protein	transcription		COG2003	0	0	0.00390164
ref|YP_001957.1|YP_001957.1	ATP-dependent helicase	hydrolase activity		COG1199	0	0	0.00390128
ref|YP_000558.1|YP_000558.1	dihydroorotase	hydrolase activity		COG0044	0	0	0.00389691
ref|YP_000983.1|YP_000983.1	nicotinate-nucleotide pyrophosphorylase	transferase activity		COG0157	0	0	0.00389585
ref|YP_002477.1|YP_002477.1	protein-L-isoaspartate O-methyltransferase	no_GO		COG2518	0	0	0.0038882
ref|YP_001245.1|YP_001245.1	acetyl-CoA carboxylase alpha chain	nucleotide binding		COG4770	0	0	0.00388684
sp|P62382|HIS1_LEPIC	ATP phosphoribosyltransferase (EC 2.4.2.17) (ATP-PRTase) (ATP-PRT)	transferase activity		COG0040	0	0	0.00388458
ref|YP_000123.1|YP_000123.1	hypothetical protein LIC10127	hydrolase activity		COG1235	0	0	0.0038798
ref|YP_001752.1|YP_001752.1	hypothetical protein LIC11800	hydrolase activity		COG1235	0	0	0.0038798
ref|YP_002406.1|YP_002406.1	hypothetical protein LIC12478	hydrolase activity		COG1235	0	1	0.0038798
sp|Q72PB6|LNT1_LEPIC	Apolipoprotein N-acyltransferase 1 (EC 2.3.1.-) (ALP N-acyltransferase 1)	no_GO		COG0815	0	1	0.00387547
sp|P61534|RUVB_LEPIC	Holliday junction ATP	DNA/RNA metabolic process		COG2255	0	1	0.00387518
sp|Q72W11|ENGB_LEPIC	Probable GTP-binding protein engB	nucleotide binding		COG0218	0	0	0.00387333
ref|YP_002181.1|YP_002181.1	tRNA delta(2)-isopentenylpyrophosphate transferase	translation		COG0324	0	1	0.0038726
ref|YP_002227.1|YP_002227.1	phosphoribosylaminoimidazole carboxylase atpase subunit protein	nucleotide binding		COG0026	0	0	0.00386903
sp|P61660|HIS7_LEPIC	Imidazoleglycerol-phosphate dehydratase (EC 4.2.1.19) (IGPD)	metabolic process		COG0131	0	0	0.00386816
ref|YP_003382.1|YP_003382.1	hypothetical protein LIC13481	hypothetical protein		COG0084	0	1	0.0038666
ref|YP_000213.1|YP_000213.1	DNA polymerase III alpha subunit	transcription		COG0587	0	0	0.00386516
ref|YP_003648.1|YP_003648.1	pyruvate kinase	kinase activity		COG0469	0	0	0.00386355
ref|YP_000673.1|YP_000673.1	phosphate transport system protein	no_GO		COG0704	0	0	0.00384827
ref|YP_000344.1|YP_000344.1	hypothetical protein LIC10355	hypothetical protein		COG0658	0	0	0.00384767
ref|YP_001454.1|YP_001454.1	GldG	no_GO		COG3225	0	1	0.00384634
ref|YP_001325.1|YP_001325.1	oligopeptidase A	peptidase activity		COG0339	0	0	0.00384226
ref|YP_000183.1|YP_000183.1	hypothetical protein LIC10192	metabolic process		COG0564	0	1	0.00383917
ref|YP_001122.1|YP_001122.1	pseudouridylate synthase, 23S RNA-specific	no_GO		COG0564	0	0	0.00383917
ref|YP_002202.1|YP_002202.1	ribosomal large subunit pseudouridine synthase C	translation		COG0564	0	1	0.00383917
ref|YP_001806.1|YP_001806.1	ABC transporter permease protein	ABC-transporter		COG0767	0	0	0.00383721
ref|YP_003521.1|YP_003521.1	precorrin-6y methylase	no_GO		COG2241	0	0	0.00383697
ref|YP_001920.1|YP_001920.1	sec-independent protein translocase	transport		COG0805	0	0	0.00382761
ref|YP_002035.1|YP_002035.1	CinA	metabolic process		COG1058	0	0	0.00382728
sp|Q72TG0|FTSK_LEPIC	DNA translocase ftsK	transcription		COG1674	0	1	0.00382524
ref|YP_003060.1|YP_003060.1	D-alanyl-D-alanine carboxypeptidase	peptidase activity		COG1876	0	1	0.0038239
ref|YP_003402.1|YP_003402.1	delta-aminolevulinic acid dehydratase	metabolic process		COG0113	0	0	0.0038235
ref|YP_000094.1|YP_000094.1	2'-5' RNA ligase	metabolic process		COG1514	0	0	0.00382088
ref|YP_000040.1|YP_000040.1	polysialic acid capsule expression protein	metabolic process		COG0517	0	0	0.00381866
ref|YP_000245.1|YP_000245.1	hypothetical protein LIC10254	metabolic process		COG0517	0	0	0.00381866
ref|YP_002171.1|YP_002171.1	hypothetical protein LIC12236	hypothetical protein		COG0517	0	0	0.00381866
ref|YP_002863.1|YP_002863.1	shikimate 5-dehydrogenase	no_GO		COG0169	0	0	0.00381695
sp|Q75FR2|COBD_LEPIC	Cobalamin biosynthesis protein cobD	metabolic process		COG1270	0	0	0.00380773
ref|YP_000615.1|YP_000615.1	ABC transporter ATP-binding protein	ABC-transporter		COG0396	0	1	0.00380706
ref|YP_000273.1|YP_000273.1	farnesyl-diphosphate synthase	transferase activity		COG0142	0	0	0.00380556
ref|YP_000891.1|YP_000891.1	octaprenyl diphosphate synthase	other cellular process		COG0142	0	1	0.00380556
ref|YP_003397.1|YP_003397.1	hypothetical protein LIC20005	hypothetical protein		COG2107	0	0	0.00380042
ref|YP_001510.1|YP_001510.1	primosomal protein N'	DNA/RNA metabolic process		COG1198	0	1	0.00378243
ref|YP_002702.1|YP_002702.1	hypothetical protein LIC12785	other celular process		COG0820	0	0	0.00377313
ref|YP_002801.1|YP_002801.1	putative holliday junction endodeoxyribonuclease protein	DNA/RNA metabolic process		COG0817	0	0	0.00377229
ref|YP_001612.1|YP_001612.1	phosphoribosylglycinamide formyltransferase	transferase activity		COG0299	0	0	0.00376989
ref|YP_002882.1|YP_002882.1	cell division protein FtsZ	cell cycle		COG0206	0	1	0.00375768
ref|YP_001112.1|YP_001112.1	RadA	DNA/RNA metabolic process		COG1066	0	0	0.00375343
ref|YP_002672.1|YP_002672.1	NADH dehydrogenase I N subunit	electron carrier activity		COG1007	0	0	0.00374957
ref|YP_001008.1|YP_001008.1	hypothetical protein LIC11038	transferase activity		COG0436	0	0	0.00374814
ref|YP_001716.1|YP_001716.1	aspartate aminotransferase	transferase activity		COG0436	0	0	0.00374814
ref|YP_003241.1|YP_003241.1	putative aminotransferase	transferase activity		COG0436	0	0	0.00374814
ref|YP_000301.1|YP_000301.1	glycine cleavage T protein	no_GO		COG0404	0	0	0.00374799
ref|YP_002692.1|YP_002692.1	GTP-binding protein	nucleotide binding		COG0536	0	1	0.00374777
sp|Q72U10|UPPS_LEPIC	Undecaprenyl pyrophosphate synthetase (EC 2.5.1.31) (UPP synthetase) (Di-trans,poly-cis-decaprenylci	transferase activity		COG0020	0	1	0.00374448
ref|YP_000962.1|YP_000962.1	cytoplasmic membrane protein	cytoplasmic membrane		COG3349	0	0	0.00374366
sp|Q72WC1|Y016_LEPIC	Maf-like protein LIC_10016	no_GO		COG0424	0	0	0.00374346
ref|YP_003522.1|YP_003522.1	precorrin isomerase	metabolic process		COG2082	0	0	0.00373898
ref|YP_000616.1|YP_000616.1	hypothetical protein LIC10632	other cellular process		COG0719	0	0	0.00373811
ref|YP_001189.1|YP_001189.1	ABC transporter permease protein	ABC-transporter		COG0719	0	0	0.00373811
ref|YP_002422.1|YP_002422.1	hypothetical protein LIC12494	hypothetical protein		COG1430	0	1	0.00373398
sp|Q72LR0|GIDA_LEPIC	tRNA uridine 5-carboxymethylaminomethyl modification enzyme gidA (Glucose-inhibited division protein	translation		COG0445	0	1	0.00373045
ref|YP_000035.1|YP_000035.1	ribonuclease R	DNA/RNA metabolic process		COG0557	0	0	0.00372999
ref|YP_000039.1|YP_000039.1	3-dehydroquinate dehydratase	metabolic process		COG0710	0	0	0.00372814
sp|P61524|ASSY_LEPIC	Argininosuccinate synthase (EC 6.3.4.5) (Citrulline--aspartate ligase)	nucleotide binding		COG0137	0	0	0.00372093
ref|YP_001407.1|YP_001407.1	hydroxypyruvate reductase	metabolic process		COG2379	0	0	0.00372056
sp|Q72U01|DXS_LEPIC	1-deoxy-D-xylulose-5-phosphate synthase (EC 2.2.1.7) (1-deoxyxylulose-5-phosphate synthase) (DXP syn	transferase activity		COG1154	0	0	0.00371843
sp|Q72TM7|ATKA_LEPIC	Potassium-transporting ATPase A chain (EC 3.6.3.12) (Potassium-translocating ATPase A chain) (ATP ph	ion transport		COG2060	0	0	0.00371717
sp|Q72RI9|UVRC_LEPIC	UvrABC system protein C (Protein uvrC) (Excinuclease ABC subunit C) - Leptospira interrogans serogro	DNA/RNA metabolic process		COG0322	0	1	0.00371362
ref|YP_001391.1|YP_001391.1	hypothetical protein LIC11429	hypothetical protein		NOG19984	0	0	0.00371291
ref|YP_000750.1|YP_000750.1	hypothetical protein LIC10770	hypothetical protein		COG1234	0	0	0.00371115
ref|YP_002444.1|YP_002444.1	acetoacetyl-CoA synthetase	metabolic process		COG0365	0	0	0.0037092
sp|P62371|SYH_LEPIC	Histidyl-tRNA synthetase (EC 6.1.1.21) (Histidine--tRNA ligase) (HisRS)	translation		COG0124	1	1	0.00370468
ref|YP_000814.1|YP_000814.1	cell division inhibitor	cell cycle		COG1090	0	0	0.00370331
ref|YP_003009.1|YP_003009.1	sugar nucleotide epimerase	other celular process		COG1090	0	0	0.00370331
sp|Q72R38|SYK_LEPIC	Lysyl-tRNA synthetase (EC 6.1.1.6) (Lysine--tRNA ligase) (LysRS)	translation		COG1190	0	0	0.00370225
ref|YP_001093.1|YP_001093.1	phosphoribosylaminoimidazole synthetase	metabolic process		COG0150	0	0	0.00369368
ref|YP_001738.1|YP_001738.1	homoserine kinase	kinase activity		COG0083	0	0	0.00369222
ref|YP_000051.1|YP_000051.1	7,8-dihydropteroate synthase protein	transferase activity		COG0294	0	0	0.00368922
ref|YP_002236.1|YP_002236.1	O-sialoglycoprotein endopeptidase	peptidase activity		COG0533	1	1	0.003686
ref|YP_001525.1|YP_001525.1	Mg chelatase subunit chII	DNA/RNA metabolic process		COG0606	0	0	0.00368586
ref|YP_002438.1|YP_002438.1	ATPase	nucleotide binding		COG2256	0	1	0.00367691
ref|YP_001853.1|YP_001853.1	phosphatidylglycerophosphate synthase related protein	no_GO		COG0558	0	0	0.00366807
ref|YP_002470.1|YP_002470.1	phosphatidylglycerophosphate synthase	transferase activity		COG0558	0	1	0.00366807
ref|YP_000818.1|YP_000818.1	undecaprenyl-phosphate alpha-N-acetylglucosaminyltransferase	no_GO		COG0472	0	1	0.00366715
sp|Q72R82|MRAY_LEPIC	Phospho-N-acetylmuramoyl-pentapeptide-transferase (EC 2.7.8.13) (UDP-MurNAc-pentapeptide phosphotran	metabolic process		COG0472	0	1	0.00366715
sp|Q72NT2|NUOH_LEPIC	NADH-quinone oxidoreductase subunit H (EC 1.6.99.5) (NADH dehydrogenase I subunit H) (NDH-1 subunit	electron carrier activity		COG1005	0	0	0.00366615
ref|YP_001822.1|YP_001822.1	hypothetical protein LIC11873	hypothetical protein		COG1427	0	0	0.00366273
ref|YP_000007.1|YP_000007.1	nifR3-like protein	no_GO		COG0042	0	1	0.00365951
ref|YP_000630.1|YP_000630.1	hypothetical protein LIC10646	nucleotide binding		COG0042	0	0	0.00365951
sp|Q72M35|COBT_LEPIC	Nicotinate-nucleotide--dimethylbenzimidazole phosphoribosyltransferase (EC 2.4.2.21) (NN:DBI PRT) (N	hydrolase activity		COG2038	0	0	0.00365812
ref|YP_003336.1|YP_003336.1	dihydroorotate dehydrogenase	metabolic process		COG0167	0	0	0.00365807
ref|YP_002465.1|YP_002465.1	SecF	transport		COG0341	0	1	0.00364293
ref|YP_003401.1|YP_003401.1	porphobilinogen deaminase	transferase activity		COG0181	0	0	0.00363119
ref|YP_001659.1|YP_001659.1	fructose-1,6-bisphosphatase	hydrolase activity		COG0158	0	0	0.00361449
ref|YP_001718.1|YP_001718.1	phosphomannomutase	metabolic process		COG1109	0	1	0.00360825
sp|Q72S28|TRMD_LEPIC	tRNA (guanine-N(1)-)-methyltransferase (EC 2.1.1.31) (M1G-methyltransferase) (tRNA	translation		COG0336	0	1	0.00360822
sp|Q72WD6|DNAA_LEPIC	Chromosomal replication initiator protein dnaA	DNA/RNA metabolic process		COG0593	0	1	0.00360822
sp|Q72N95|UVRB_LEPIC	UvrABC system protein B (Protein uvrB) (Excinuclease ABC subunit B)	DNA/RNA metabolic process		COG0556	0	1	0.00360816
sp|P62458|HISX_LEPIC	Histidinol dehydrogenase (EC 1.1.1.23) (HDH)	metabolic process		COG0141	0	0	0.00360544
sp|Q72W01|AROC_LEPIC	Chorismate synthase (EC 4.2.3.5) (5-enolpyruvylshikimate-3-phosphate phospholyase) - Leptospira inte	metabolic process		COG0082	0	0	0.00360436
sp|Q72UH8|PUR7_LEPIC	Phosphoribosylaminoimidazole-succinocarboxamide synthase (EC 6.3.2.6) (SAICAR synthetase)	nucleotide binding		COG0152	0	0	0.00360358
sp|Q72NJ5|PYRB_LEPIC	Aspartate carbamoyltransferase (EC 2.1.3.2) (Aspartate transcarbamylase) (ATCase)	transferase activity		COG0540	0	0	0.00360188
ref|YP_002661.1|YP_002661.1	NADH dehydrogenase I A subunit	electron carrier activity		COG0838	0	0	0.00359935
ref|YP_001030.1|YP_001030.1	hypothetical protein LIC11060	hypothetical protein		COG1808	0	0	0.00359643
sp|Q72NX5|TRUB_LEPIC	tRNA pseudouridine synthase B (EC 5.4.99.-) (tRNA pseudouridine 55 synthase) (Psi55 synthase) (tRNA-	translation		COG0130	0	1	0.00359524
ref|YP_001024.1|YP_001024.1	hypothetical protein LIC11054	hypothetical protein		COG2166	0	0	0.00359477
ref|YP_003406.1|YP_003406.1	uroporphyrinogen decarboxylase	metabolic process		COG0407	0	0	0.00359316
ref|YP_003550.1|YP_003550.1	S-adenosylmethionine--tRNA ribosyltransferase-isomerase	transferase activity		COG0809	0	0	0.003592
ref|YP_002543.1|YP_002543.1	membrane carboxypeptidase	peptidase activity		COG5009	0	1	0.00359136
ref|YP_002569.1|YP_002569.1	membrane carboxypeptidase	peptidase activity		COG5009	0	0	0.00359136
ref|YP_001568.1|YP_001568.1	4-hydroxybenzoate octaprenyltransferase	metabolic process		COG0382	0	0	0.00359023
sp|Q72QT1|SYC_LEPIC	Cysteinyl-tRNA synthetase (EC 6.1.1.16) (Cysteine--tRNA ligase) (CysRS)	translation		COG0215	0	1	0.00357693
ref|YP_000056.1|YP_000056.1	hypothetical protein LIC10056	hypothetical protein		COG0750	0	0	0.00356678
ref|YP_001911.1|YP_001911.1	hypothetical protein LIC11971	DNA/RNA metabolic process		COG1259	0	0	0.00356506
ref|YP_000821.1|YP_000821.1	hypothetical protein LIC10844	hypothetical protein		COG1624	0	1	0.00355905
ref|YP_003463.1|YP_003463.1	putative FAD-dependent dehydrogenase	metabolic process		COG2509	0	0	0.00355005
ref|YP_001416.1|YP_001416.1	transcription-repair coupling factor	transcription factor & regulators		COG1197	0	1	0.00354312
sp|Q72SJ7|Y1384_LEPIC	UPF0296 protein LIC_11384	no_GO		COG2052	0	0	0.0035407
ref|YP_002380.1|YP_002380.1	chorismate mutase and prephenate dehydratase	metabolic process		COG0077	0	0	0.00353798
sp|Q72LZ4|MTNP_LEPIC	Probable 5'-methylthioadenosine phosphorylase (EC 2.4.2.28) (MTA phosphorylase)	transferase activity		COG0005	0	0	0.00353303
ref|YP_002684.1|YP_002684.1	acetolactate synthase I large subunit	nucleotide binding		COG0028	0	0	0.00353258
sp|Q72UV8|HAM1_LEPIC	HAM1 protein homolog - Leptospira interrogans serogroup Icterohaemorrhagiae serovar copenhageni	hydrolase activity		COG0127	0	1	0.00352453
sp|Q72RB6|QUEF_LEPIC	NADPH-dependent 7-cyano-7-deazaguanine reductase (EC 1.7.1.-) (NADPH-dependent nitrile oxidoreductas	electron carrier activity		COG0780	0	0	0.00351861
sp|Q72V30|SYV_LEPIC	Valyl-tRNA synthetase (EC 6.1.1.9) (Valine--tRNA ligase) (ValRS)	translation		COG0525	0	1	0.00351267
ref|YP_002669.1|YP_002669.1	NADH dehydrogenase I K subunit	electron carrier activity		COG0713	0	0	0.0035029
ref|YP_000570.1|YP_000570.1	DNA polymerase I	transcription		COG0258	0	1	0.00349951
ref|YP_000032.1|YP_000032.1	hypothetical protein LIC10032	other celular process		COG1281	0	0	0.00349575
ref|YP_001567.1|YP_001567.1	3-octaprenyl-4-hydroxybenzoate carboxylase	metabolic process		COG0163	0	0	0.00349488
ref|YP_003444.1|YP_003444.1	fatty acid desaturase	no_GO		COG1398	0	0	0.00347309
sp|P62062|ARGJ_LEPIC	Arginine biosynthesis bifunctional protein argJ	transferase activity		COG1364	0	0	0.00347188
sp|Q72NP4|MURD_LEPIC	UDP-N-acetylmuramoylalanine--D-glutamate ligase (EC 6.3.2.9) (UDP-N-acetylmuramoyl-L-alanyl-D-glutam	nucleotide binding		COG0771	0	1	0.00346962
sp|Q72U21|DAPB_LEPIC	Dihydrodipicolinate reductase (EC 1.3.1.26) (DHPR)	metabolic process		COG0289	0	0	0.00346743
sp|Q72RU2|LIPA_LEPIC	Lipoyl synthase (EC 2.8.1.-) (Lipoic acid synthase) (Lipoate synthase) (Lipoyl-acyl-carrier-protein	other celular process		COG0320	0	0	0.00346353
ref|YP_001036.1|YP_001036.1	single-stranded DNA exonuclease	DNA/RNA metabolic process		COG0608	0	1	0.00346245
ref|YP_001654.1|YP_001654.1	DNA primase	transcription		COG0358	0	1	0.00345677
ref|YP_003518.1|YP_003518.1	precorrin-3 C-17 methylase	transferase activity		COG1010	0	0	0.00345576
ref|YP_002041.1|YP_002041.1	phosphate starvation-inducible protein	nucleotide binding		COG1702	0	0	0.00344765
ref|YP_002503.1|YP_002503.1	lipid-a-disaccharide synthase protein	transferase activity		COG0763	0	0	0.00344755
sp|P62354|HIS4_LEPIC	1-(5-phosphoribosyl)-5-(5-phosphoribosylamino)methylideneamino] imidazole-4-carboxamide isomerase (	metabolic process		COG0106	0	0	0.00342861
ref|YP_002481.1|YP_002481.1	D-3-phosphoglycerate dehydrogenase	metabolic process		COG0111	0	0	0.0034245
sp|Q72M34|COBS_LEPIC	Cobalamin synthase (EC 2.-.-.-)	metabolic process		COG0368	0	0	0.00341953
sp|P61446|HRCA_LEPIC	Heat-inducible transcription repressor hrcA	transcription factor & regulators		COG1420	0	0	0.00341178
sp|Q72T26|OTC_LEPIC	Ornithine carbamoyltransferase (EC 2.1.3.3) (OTCase)	transferase activity		COG0078	0	0	0.00341125
ref|YP_000343.1|YP_000343.1	dimethyladenosine transferase	transferase activity		COG0030	0	1	0.00341071
sp|Q72VY6|TRME_LEPIC	tRNA modification GTPase trmE	translation		COG0486	0	1	0.00339869
sp|Q72RA8|ARLY_LEPIC	Argininosuccinate lyase (EC 4.3.2.1) (Arginosuccinase) (ASAL)	metabolic process		COG0165	0	0	0.00339823
sp|Q72TM5|ATKC_LEPIC	Potassium-transporting ATPase C chain (EC 3.6.3.12) (Potassium-translocating ATPase C chain) (ATP ph	ion transport		COG2156	0	0	0.00339332
ref|YP_001264.1|YP_001264.1	hypothetical protein LIC11298	metabolic process		COG1060	0	0	0.00339306
ref|YP_002570.1|YP_002570.1	hypothetical protein LIC12647	hypothetical protein		COG3016	0	0	0.00339228
ref|YP_000622.1|YP_000622.1	hypothetical protein LIC10638	hypothetical protein		COG3797	0	0	0.00338448
ref|YP_003517.1|YP_003517.1	precorrin-4-methylase	no_GO		COG2875	0	0	0.00337933
sp|Q75FU1|ARGB_LEPIC	Acetylglutamate kinase (EC 2.7.2.8) (NAG kinase) (AGK) (N-acetyl-L-glutamate 5-phosphotransferase) -	nucleotide binding		COG0548	0	0	0.00337797
ref|YP_001581.1|YP_001581.1	outer membrane protein	outermembrane protein		COG4775	0	1	0.00337725
ref|YP_001829.1|YP_001829.1	putative lipoprotein	no_GO		COG4783	0	0	0.00337147
ref|YP_001038.1|YP_001038.1	lysozyme precursor	no_GO		COG3757	0	0	0.00336929
ref|YP_000326.1|YP_000326.1	hypothetical protein LIC10336	metabolic process		COG0621	0	0	0.00336609
ref|YP_002471.1|YP_002471.1	hypothetical protein LIC12543	metabolic process		COG0621	0	0	0.00336609
ref|YP_002495.1|YP_002495.1	hypothetical protein LIC12570	metabolic process		COG0621	0	0	0.00336609
sp|Q75FQ8|COBB_LEPIC	Cobyrinic acid A,C-diamide synthase - Leptospira interrogans serogroup Icterohaemorrhagiae serovar c	hydrolase activity		COG1797	0	0	0.00336164
ref|YP_003058.1|YP_003058.1	ATP-dependent DNA helicase protein	hydrolase activity		COG1200	0	1	0.00335547
ref|YP_003169.1|YP_003169.1	glutamine phosphoribosylpyrophosphate amidotransferase	transferase activity		COG0034	0	0	0.00333283
ref|YP_003394.1|YP_003394.1	DNA polymerase III subunit-related protein	transcription		COG2812	0	0	0.00332357
ref|YP_003292.1|YP_003292.1	DNA mismatch repair protein	DNA/RNA binding		COG0249	0	1	0.00332335
sp|P61669|MUTS_LEPIC	DNA mismatch repair protein mutS	DNA/RNA metabolic process		COG0249	0	1	0.00332335
ref|YP_000790.1|YP_000790.1	cytochrome C biogenesis protein	metabolic process		COG1138	0	0	0.00331828
ref|YP_003038.1|YP_003038.1	protein-pII uridylyltransferase	transferase activity		COG2844	0	0	0.00331704
ref|YP_002547.1|YP_002547.1	hypothetical protein LIC12624	hypothetical protein		COG4782	0	0	0.00331698
sp|Q72RY8|HSLV_LEPIC	ATP-dependent protease hslV (EC 3.4.25.-)	peptidase activity		COG5405	0	0	0.00331578
sp|Q72TL3|TGT_LEPIC	Queuine tRNA-ribosyltransferase (EC 2.4.2.29) (tRNA-guanine transglycosylase) (Guanine insertion enz	other celular process		COG0343	0	0	0.0033091
ref|YP_003520.1|YP_003520.1	precorrin-2 C-20 methlytransferase	no_GO		COG2243	0	0	0.00330642
sp|Q72PL7|SCPA_LEPIC	Segregation and condensation protein A	DNA/RNA metabolic process		COG1354	0	0	0.00328521
ref|YP_002324.1|YP_002324.1	6-aminohexanoate-cyclic-dimer hydrolase	hydrolase activity		COG0154	0	0	0.00328504
ref|YP_000694.1|YP_000694.1	hypothetical protein LIC10710	hypothetical protein		COG1545	0	0	0.0032773
sp|Q72S46|PYRG_LEPIC	CTP synthase (EC 6.3.4.2) (UTP--ammonia ligase) (CTP synthetase)	metabolic process		COG0504	0	1	0.00325973
ref|YP_001373.1|YP_001373.1	acetolactate synthase small subunit	transferase activity		COG0440	0	0	0.00325484
sp|Q72V33|RF2_LEPIC	Peptide chain release factor 2 (RF-2)	translation		COG1186	0	0	0.00325482
ref|YP_003439.1|YP_003439.1	hypothetical protein LIC20047	hypothetical protein		COG3211	0	0	0.00325307
ref|YP_002886.1|YP_002886.1	hypothetical protein LIC12973	hypothetical protein		COG4843	0	0	0.00325115
ref|YP_002792.1|YP_002792.1	elongation factor G	translation		COG0480	0	0	0.00324516
ref|YP_003549.1|YP_003549.1	ATP-dependent protease	peptidase activity		COG1067	0	0	0.00323131
sp|P61986|CBID_LEPIC	Putative cobalt-precorrin-6A synthase	no_GO		COG1903	0	0	0.00323115
ref|YP_000888.1|YP_000888.1	transketolase alpha subunit protein	transferase activity		COG3959	0	0	0.00322147
ref|YP_002130.1|YP_002130.1	transketolase	metabolic process		COG3959	0	0	0.00322147
sp|Q72VI2|SERC_LEPIC	Phosphoserine aminotransferase (EC 2.6.1.52) (PSAT)	metabolic process		COG1932	0	0	0.0032122
ref|YP_002442.1|YP_002442.1	DNA mismatch repair protein	DNA/RNA metabolic process		COG0323	0	0	0.00320419
ref|YP_001950.1|YP_001950.1	hypothetical protein LIC12011	hypothetical protein		COG0170	0	0	0.00320291
ref|YP_000739.1|YP_000739.1	thiamine-monophosphate kinase protein	kinase activity		COG0611	0	0	0.00320061
ref|YP_002155.1|YP_002155.1	beta-lactamase regulatory protein 1	hydrolase activity		COG2602	0	0	0.00319892
ref|YP_002381.1|YP_002381.1	hypothetical protein LIC12452	cell cycle		COG1386	0	0	0.00319071
ref|YP_003049.1|YP_003049.1	panthotenate metabolism flavoprotein	metabolic process		COG0452	0	0	0.00318687
ref|YP_003050.1|YP_003050.1	pantothenate metabolism flavoprotein	metabolic process		COG0452	0	0	0.00318687
ref|YP_002263.1|YP_002263.1	hypothetical protein LIC12331	metabolic process		COG2513	0	0	0.00318492
ref|YP_000560.1|YP_000560.1	GTP-binding protein	nucleotide binding		COG2262	0	0	0.00316637
ref|YP_002950.1|YP_002950.1	hypothetical protein LIC13038	hypothetical protein		COG0585	0	0	0.00315973
ref|YP_003319.1|YP_003319.1	hypothetical protein LIC13416	hypothetical protein		COG3329	0	0	0.00315479
sp|Q72MU5|SURE_LEPIC	5'-nucleotidase surE (EC 3.1.3.5) (Nucleoside 5'-monophosphate phosphohydrolase) - Leptospira interr	hydrolase activity		COG0496	0	0	0.00315379
ref|YP_001591.1|YP_001591.1	UDP-3-O-	transferase activity		COG0774	0	0	0.00314641
ref|YP_001573.1|YP_001573.1	hypothetical protein LIC11615	hypothetical protein		COG0043	0	0	0.0030965
sp|Q72T46|MTNA_LEPIC	Probable methylthioribose-1-phosphate isomerase (EC 5.3.1.23) (MTR-1-P isomerase) (S-methyl-5-thiori	metabolic process		COG0182	0	0	0.003069
sp|P62359|HISZ_LEPIC	ATP phosphoribosyltransferase regulatory subunit	metabolic process		COG3705	0	0	0.00303498
ref|YP_001304.1|YP_001304.1	hypothetical protein LIC11340	hypothetical protein		COG4323	0	0	0.00300513
sp|Q72V31|PUR2_LEPIC	Phosphoribosylamine--glycine ligase (EC 6.3.4.13) (GARS) (Glycinamide ribonucleotide synthetase) (Ph	nucleotide binding		COG0151	0	0	0.00299852
ref|YP_003494.1|YP_003494.1	pheromone shutdown protein	no_GO		COG1916	0	1	0.00294487
ref|YP_001354.1|YP_001354.1	FliI	flagellum		COG1157	0	1	0.00286284
sp|Q72R21|ATE_LEPIC	Putative arginyl-tRNA--protein transferase (EC 2.3.2.8) (R-transferase) (Arginyltransferase)	transferase activity		COG2935	0	0	0.00283687
ref|YP_000583.1|YP_000583.1	hypothetical protein LIC10599	hypothetical protein		NOG09568	0	0	0.00279236
ref|YP_002934.1|YP_002934.1	hypothetical protein LIC13021	hypothetical protein		NOG11522	0	1	0.00264099
ref|YP_002758.1|YP_002758.1	hypothetical protein LIC12842	hypothetical protein		COG4299	0	0	0.00254635
ref|YP_003092.1|YP_003092.1	putative membrane-bound lytic murein transglycosylase A transmembrane protein	no_GO		COG2821	0	0	0.00254075
ref|YP_002398.1|YP_002398.1	hypothetical protein LIC12470	hypothetical protein		NOG08629	0	0	0.0024784
ref|YP_002639.1|YP_002639.1	putative enolase-phosphatase E-1	metabolic process		COG4229	0	0	0.00226797
ref|YP_001767.1|YP_001767.1	hypothetical protein LIC11816	hypothetical protein		COG3146	0	0	0.00226257
ref|YP_001688.1|YP_001688.1	hypothetical protein LIC11736	hypothetical protein		COG3825	0	0	0.00223354
ref|YP_000794.1|YP_000794.1	hypothetical protein LIC10817	hypothetical protein		COG3531	0	0	0.00221113
ref|YP_002301.1|YP_002301.1	hypothetical protein LIC12369	hypothetical protein		COG4815	0	0	0.00217022
ref|YP_002392.1|YP_002392.1	hypothetical protein LIC12464	hypothetical protein		NOG12793	0	0	0.00147803
ref|YP_003303.1|YP_003303.1	hypothetical protein LIC13400	hypothetical protein		NOG12793	0	0	0.00147803
ref|YP_000464.1|YP_000464.1	hypothetical protein LIC10480	hypothetical protein		NOG09454	0	0	0.00103241
ref|YP_000420.1|YP_000420.1	hypothetical protein LIC10435	hypothetical protein		NOG16312	0	0	0.00061796
ref|YP_000004.1|YP_000004.1	hypothetical protein LIC10004	hypothetical protein		NOG137827	0	0
ref|YP_000008.1|YP_000008.1	hypothetical protein LIC10008	hypothetical protein			0	0
ref|YP_000009.1|YP_000009.1	putative lipoprotein	no_GO	1420		0	0
ref|YP_000010.1|YP_000010.1	hypothetical protein LIC10010	hypothetical protein			0	0
ref|YP_000011.1|YP_000011.1	LipL21	external encapsulating structure	8830	NOG128825	0	0
ref|YP_000012.1|YP_000012.1	hypothetical protein LIC10012	hypothetical protein		NOG112953	0	0
ref|YP_000014.1|YP_000014.1	hypothetical protein LIC10014	transferase activity		NOG137504	0	0
ref|YP_000015.1|YP_000015.1	hypothetical protein LIC10015	hypothetical protein		NOG126312	0	0
ref|YP_000017.1|YP_000017.1	hypothetical protein LIC10017	hypothetical protein	177	NOG130591	0	0
ref|YP_000018.1|YP_000018.1	putative lipoprotein	no_GO		NOG140578	0	0
ref|YP_000021.1|YP_000021.1	putative lipoprotein	no_GO		NOG26407	0	0
ref|YP_000025.1|YP_000025.1	hypothetical protein LIC10025	hypothetical protein		NOG126002	0	0
ref|YP_000026.1|YP_000026.1	hypothetical protein LIC10026	hypothetical protein			0	0
ref|YP_000028.1|YP_000028.1	putative lipoprotein	other celular process	387	NOG127181	0	0
ref|YP_000030.1|YP_000030.1	hypothetical protein LIC10030	hypothetical protein		NOG122150	0	0
ref|YP_000034.1|YP_000034.1	hypothetical protein LIC10034	hypothetical protein		NOG120062	0	0
ref|YP_000036.1|YP_000036.1	hypothetical protein LIC10036	hypothetical protein			0	0
ref|YP_000041.1|YP_000041.1	transcription activator or transcription antitermination factor	transcription			0	0
ref|YP_000042.1|YP_000042.1	hypothetical protein LIC10042	hypothetical protein		NOG114029	0	0
ref|YP_000044.1|YP_000044.1	hypothetical protein LIC10044	hypothetical protein		NOG120830	0	0
ref|YP_000047.1|YP_000047.1	hypothetical protein LIC10047	hypothetical protein			0	0
ref|YP_000049.1|YP_000049.1	hypothetical protein LIC10049	hypothetical protein		NOG135463	0	0
ref|YP_000052.1|YP_000052.1	hypothetical protein LIC10052	other celular process		NOG150219	0	0
ref|YP_000057.1|YP_000057.1	hypothetical protein LIC10057	hypothetical protein			0	0
ref|YP_000060.1|YP_000060.1	hypothetical protein LIC10060	hydrolase activity	565	NOG150318	0	0
ref|YP_000061.1|YP_000061.1	hypothetical protein LIC10061	hypothetical protein		NOG135081	0	0
ref|YP_000062.1|YP_000062.1	hypothetical protein LIC10062	hypothetical protein			0	0
ref|YP_000063.1|YP_000063.1	histidine kinase sensor protein	chemotaxis	191		0	0
ref|YP_000067.1|YP_000067.1	hypothetical protein LIC10067	hypothetical protein		NOG41495	0	0
ref|YP_000068.1|YP_000068.1	hypothetical protein LIC10068	hypothetical protein	364	NOG127831	0	0
ref|YP_000069.1|YP_000069.1	glyoxylase I	metabolic process		NOG124632	0	0
ref|YP_000070.1|YP_000070.1	hypothetical protein LIC10070	hypothetical protein		NOG40321	0	0
ref|YP_000071.1|YP_000071.1	hypothetical protein LIC10071	metabolic process		NOG25745	0	0
ref|YP_000073.1|YP_000073.1	3-demethylubiquinone-9 3-methyltransferase	transferase activity		COG2227	0	0
ref|YP_000076.1|YP_000076.1	hypothetical protein LIC10076	hypothetical protein		NOG132314	0	0
ref|YP_000077.1|YP_000077.1	hypothetical protein LIC10077	hypothetical protein		COG5439	0	0
ref|YP_000078.1|YP_000078.1	hypothetical protein LIC10078	hypothetical protein		COG5381	0	0
ref|YP_000079.1|YP_000079.1	hypothetical protein LIC10079	hypothetical protein		NOG25405	0	0
ref|YP_000080.1|YP_000080.1	hypothetical protein LIC10080	hypothetical protein		NOG86061	0	0
ref|YP_000081.1|YP_000081.1	hypothetical protein LIC10082	hypothetical protein			0	0
ref|YP_000082.1|YP_000082.1	hypothetical protein LIC10083	hypothetical protein		NOG114915	0	0
ref|YP_000084.1|YP_000084.1	hypothetical protein LIC10087	hypothetical protein			0	0
ref|YP_000085.1|YP_000085.1	hypothetical protein LIC10088	hypothetical protein		NOG76455	0	0
ref|YP_000086.1|YP_000086.1	hypothetical protein LIC10089	hypothetical protein		NOG124830	0	0
ref|YP_000088.1|YP_000088.1	putative lipoprotein	no_GO		NOG139852	0	0
ref|YP_000090.1|YP_000090.1	hypothetical protein LIC10093	hypothetical protein			0	0
ref|YP_000092.1|YP_000092.1	hypothetical protein LIC10095	hypothetical protein			0	0
ref|YP_000097.1|YP_000097.1	hypothetical protein LIC10100	hypothetical protein			0	0
ref|YP_000100.1|YP_000100.1	hypothetical protein LIC10103	hypothetical protein		NOG42207	0	0
ref|YP_000101.1|YP_000101.1	hypothetical protein LIC10104	hypothetical protein		NOG126914	0	0
ref|YP_000103.1|YP_000103.1	hypothetical protein LIC10106	hypothetical protein			0	0
ref|YP_000104.1|YP_000104.1	hypothetical protein LIC10107	hypothetical protein			0	0
ref|YP_000105.1|YP_000105.1	hypothetical protein LIC10108	hypothetical protein			0	0
ref|YP_000106.1|YP_000106.1	hypothetical protein LIC10109	hypothetical protein			0	0
ref|YP_000107.1|YP_000107.1	hypothetical protein LIC10110	hypothetical protein			0	0
ref|YP_000112.1|YP_000112.1	hypothetical protein LIC10116	hypothetical protein		NOG121321	0	0
ref|YP_000116.1|YP_000116.1	histidine kinase sensor protein	chemotaxis		COG0642	0	0
ref|YP_000118.1|YP_000118.1	hypothetical protein LIC10122	hypothetical protein		NOG124652	0	0
ref|YP_000119.1|YP_000119.1	LipL45-like protein	external encapsulating structure	455	NOG140109	0	0
ref|YP_000120.1|YP_000120.1	hypothetical protein LIC10124	hypothetical protein	246	NOG140074	0	0
ref|YP_000124.1|YP_000124.1	hypothetical protein LIC10128	hypothetical protein		NOG128094	0	0
ref|YP_000125.1|YP_000125.1	hypothetical protein LIC10129	hypothetical protein		NOG132733	0	0
ref|YP_000129.1|YP_000129.1	hypothetical protein LIC10133	hypothetical protein			0	0
ref|YP_000130.1|YP_000130.1	hypothetical protein LIC10134	hypothetical protein		NOG05076	0	0
ref|YP_000133.1|YP_000133.1	protein-PII] uridylyltransferase	transferase activity			0	0
ref|YP_000134.1|YP_000134.1	HD-GYP hydrolase domain protein	hydrolase activity		NOG125094	0	0
ref|YP_000135.1|YP_000135.1	hypothetical protein LIC10139	hypothetical protein		NOG133249	0	0
ref|YP_000139.1|YP_000139.1	hypothetical protein LIC10143	hypothetical protein			0	0
ref|YP_000141.1|YP_000141.1	hypothetical protein LIC10145	hypothetical protein			0	0
ref|YP_000142.1|YP_000142.1	hypothetical protein LIC10146	hypothetical protein			0	0
ref|YP_000144.1|YP_000144.1	valine--pyruvate transaminase	transferase activity		NOTFOUND	0	0
ref|YP_000145.1|YP_000145.1	hypothetical protein LIC10151	hypothetical protein		NOG138715	0	0
ref|YP_000146.1|YP_000146.1	hypothetical protein LIC10152	hypothetical protein			0	0
ref|YP_000153.1|YP_000153.1	hypothetical protein LIC10161	hypothetical protein		NOG127837	0	0
ref|YP_000155.1|YP_000155.1	hypothetical protein LIC10163	hypothetical protein		NOG122743	0	0
ref|YP_000156.1|YP_000156.1	hypothetical protein LIC10164	hypothetical protein			0	0
ref|YP_000157.1|YP_000157.1	hypothetical protein LIC10165	DNA/RNA binding			0	0
ref|YP_000158.1|YP_000158.1	hypothetical protein LIC10166	hypothetical protein		NOG116019	0	0
ref|YP_000159.1|YP_000159.1	hypothetical protein LIC10167	Cipro induced hypothetical protein		NOG120673	0	0
ref|YP_000160.1|YP_000160.1	hypothetical protein LIC10168	DNA/RNA binding		NOG75023	0	0
ref|YP_000161.1|YP_000161.1	hypothetical protein LIC10169	hypothetical protein			0	0
ref|YP_000162.1|YP_000162.1	hypothetical protein LIC10170	hypothetical protein			0	0
ref|YP_000163.1|YP_000163.1	hypothetical protein LIC10171	hypothetical protein			0	0
ref|YP_000164.1|YP_000164.1	hypothetical protein LIC10172	hypothetical protein			0	0
ref|YP_000165.1|YP_000165.1	hypothetical protein LIC10173	hypothetical protein			0	0
ref|YP_000166.1|YP_000166.1	hypothetical protein LIC10174	Cipro induced hypothetical protein	131		0	0
ref|YP_000167.1|YP_000167.1	hypothetical protein LIC10175	Cipro induced hypothetical protein	422	NOG40276	0	0
ref|YP_000168.1|YP_000168.1	hypothetical protein LIC10176	Cipro induced hypothetical protein	224		0	0
ref|YP_000169.1|YP_000169.1	hypothetical protein LIC10177	Cipro induced hypothetical protein	240		0	0
ref|YP_000170.1|YP_000170.1	hypothetical protein LIC10179	hypothetical protein			0	0
ref|YP_000171.1|YP_000171.1	hypothetical protein LIC10180	hypothetical protein			0	0
ref|YP_000172.1|YP_000172.1	hypothetical protein LIC10181	hypothetical protein			0	0
ref|YP_000173.1|YP_000173.1	hypothetical protein LIC10182	hypothetical protein			0	0
ref|YP_000174.1|YP_000174.1	hypothetical protein LIC10183	hypothetical protein			0	0
ref|YP_000175.1|YP_000175.1	hypothetical protein LIC10184	hypothetical protein			0	0
ref|YP_000176.1|YP_000176.1	hypothetical protein LIC10185	hypothetical protein			0	0
ref|YP_000177.1|YP_000177.1	hypothetical protein LIC10186	Cipro induced hypothetical protein			0	0
ref|YP_000178.1|YP_000178.1	hypothetical protein LIC10187	hypothetical protein	178		0	0
ref|YP_000179.1|YP_000179.1	hypothetical protein LIC10188	hypothetical protein			0	0
ref|YP_000180.1|YP_000180.1	hypothetical protein LIC10189	hypothetical protein			0	0
ref|YP_000181.1|YP_000181.1	cytoplasmic membrane protein	cytoplasmic membrane		NOG44085	0	0
ref|YP_000182.1|YP_000182.1	peptidoglycan associated cytoplasmic membrane protein	external encapsulating structure	30389	NOG127375	0	0
ref|YP_000185.1|YP_000185.1	short-chain dehydrogenase	metabolic process		NOG140382	0	0
ref|YP_000187.1|YP_000187.1	hypothetical protein LIC10196	hypothetical protein		NOG28944	0	0
ref|YP_000188.1|YP_000188.1	hypothetical protein LIC10197	hypothetical protein		COG3339	0	0
ref|YP_000193.1|YP_000193.1	hypothetical protein LIC10202	hypothetical protein		NOG133540	0	0
ref|YP_000197.1|YP_000197.1	hypothetical protein LIC10206	hypothetical protein		NOG122303	0	0
ref|YP_000202.1|YP_000202.1	hypothetical protein LIC10211	hypothetical protein			0	0
ref|YP_000203.1|YP_000203.1	hypothetical protein LIC10212	hypothetical protein			0	0
ref|YP_000204.1|YP_000204.1	hypothetical protein LIC10213	hypothetical protein			0	0
ref|YP_000208.1|YP_000208.1	hypothetical protein LIC10217	hypothetical protein		NOG128255	0	0
ref|YP_000210.1|YP_000210.1	hypothetical protein LIC10219	hypothetical protein	224	NOG133489	0	0
ref|YP_000214.1|YP_000214.1	hypothetical protein LIC10223	hypothetical protein			0	0
ref|YP_000216.1|YP_000216.1	RNA polymerase ECF-type sigma factor	transcription factor & regulators	194	NOG136984	0	0
ref|YP_000217.1|YP_000217.1	hypothetical protein LIC10226	hypothetical protein	462	NOG118417	0	0
ref|YP_000218.1|YP_000218.1	hypothetical protein LIC10227	hypothetical protein		NOG82991	0	0
ref|YP_000219.1|YP_000219.1	hypothetical protein LIC10228	hypothetical protein		NOG69761	0	0
ref|YP_000220.1|YP_000220.1	hypothetical protein LIC10229	hypothetical protein			0	0
ref|YP_000221.1|YP_000221.1	hypothetical protein LIC10230	hypothetical protein		NOG116667	0	0
ref|YP_000222.1|YP_000222.1	hypothetical protein LIC10231	hypothetical protein	129	NOG115021	0	0
ref|YP_000225.1|YP_000225.1	hypothetical protein LIC10234	hypothetical protein		NOG121528	0	0
ref|YP_000226.1|YP_000226.1	hypothetical protein LIC10235	hypothetical protein	737	NOG124673	0	0
ref|YP_000227.1|YP_000227.1	hypothetical protein LIC10236	hypothetical protein		NOG133360	0	0
ref|YP_000230.1|YP_000230.1	hypothetical protein LIC10239	hypothetical protein			0	0
ref|YP_000231.1|YP_000231.1	hypothetical protein LIC10240	hypothetical protein			0	0
ref|YP_000232.1|YP_000232.1	hypothetical protein LIC10241	hypothetical protein		NOG124151	0	0
ref|YP_000234.1|YP_000234.1	hypothetical protein LIC10243	hypothetical protein			0	0
ref|YP_000235.1|YP_000235.1	hypothetical protein LIC10244	hypothetical protein	75	NOG115046	0	0
ref|YP_000237.1|YP_000237.1	hypothetical protein LIC10246	hypothetical protein			0	0
ref|YP_000238.1|YP_000238.1	hypothetical protein LIC10247	hypothetical protein			0	0
ref|YP_000239.1|YP_000239.1	ankyrin-like protein	transferase activity		NOG72076	0	0
ref|YP_000241.1|YP_000241.1	hypothetical protein LIC10250	hypothetical protein			0	0
ref|YP_000242.1|YP_000242.1	Rad50-like protein	no_GO		NOG130263	0	0
ref|YP_000246.1|YP_000246.1	hypothetical protein LIC10255	other cellular process			0	0
ref|YP_000249.1|YP_000249.1	hypothetical protein LIC10258	outermembrane protein		NOG122996	0	0
ref|YP_000250.1|YP_000250.1	hypothetical protein LIC10259	hypothetical protein		NOG29598	0	0
ref|YP_000251.1|YP_000251.1	putative lipoprotein	no_GO			0	0
ref|YP_000252.1|YP_000252.1	hypothetical protein LIC10261	hypothetical protein			0	0
ref|YP_000253.1|YP_000253.1	hypothetical protein LIC10262	hypothetical protein		NOG129474	0	0
ref|YP_000254.1|YP_000254.1	transposase, ISlin1	DNA/RNA metabolic process			0	0
ref|YP_000255.1|YP_000255.1	transposase, ISlin1	DNA/RNA metabolic process			0	0
ref|YP_000263.1|YP_000263.1	hypothetical protein LIC10273	hypothetical protein			0	0
ref|YP_000265.1|YP_000265.1	hypothetical protein LIC10275	hypothetical protein		NOG75023	0	0
ref|YP_000266.1|YP_000266.1	hypothetical protein LIC10276	hypothetical protein			0	0
ref|YP_000267.1|YP_000267.1	hypothetical protein LIC10277	hypothetical protein		NOTFOUND	0	0
ref|YP_000269.1|YP_000269.1	hypothetical protein LIC10279	hypothetical protein		NOG128518	0	0
ref|YP_000270.1|YP_000270.1	hypothetical protein LIC10280	hypothetical protein		NOG125474	0	0
ref|YP_000271.1|YP_000271.1	hypothetical protein LIC10281	hypothetical protein		NOG134890	0	0
ref|YP_000281.1|YP_000281.1	hypothetical protein LIC10291	hypothetical protein		NOG114700	0	0
ref|YP_000282.1|YP_000282.1	hypothetical protein LIC10292	hypothetical protein			0	0
ref|YP_000286.1|YP_000286.1	hypothetical protein LIC10296	hypothetical protein			0	0
ref|YP_000290.1|YP_000290.1	anti-sigma factor antagonist	transcription factor & regulators		NOG120600	0	0
ref|YP_000291.1|YP_000291.1	putative lipoprotein	no_GO	425	NOG114378	0	0
ref|YP_000292.1|YP_000292.1	hypothetical protein LIC10302	other celular process			0	0
ref|YP_000293.1|YP_000293.1	hypothetical protein LIC10303	hypothetical protein			0	0
ref|YP_000295.1|YP_000295.1	hypothetical protein LIC10305	hypothetical protein			0	0
ref|YP_000296.1|YP_000296.1	hypothetical protein LIC10306	hypothetical protein			0	0
ref|YP_000298.1|YP_000298.1	hypothetical protein LIC10308	hypothetical protein			0	0
ref|YP_000302.1|YP_000302.1	hypothetical protein LIC10312	hypothetical protein			0	0
ref|YP_000303.1|YP_000303.1	hypothetical protein LIC10313	hypothetical protein			0	0
ref|YP_000304.1|YP_000304.1	hypothetical protein LIC10314	hypothetical protein	1292	NOG08579	0	1
ref|YP_000306.1|YP_000306.1	hypothetical protein LIC10316	hypothetical protein		NOG131570	0	0
ref|YP_000308.1|YP_000308.1	hypothetical protein LIC10318	hypothetical protein			0	1
ref|YP_000309.1|YP_000309.1	hypothetical protein LIC10319	hypothetical protein		NOG136168	0	0
ref|YP_000310.1|YP_000310.1	hypothetical protein LIC10320	hypothetical protein		NOG130140	0	0
ref|YP_000311.1|YP_000311.1	hypothetical protein LIC10321	hypothetical protein		NOG129703	0	0
ref|YP_000312.1|YP_000312.1	hypothetical protein LIC10322	hypothetical protein		NOG135587	0	0
ref|YP_000313.1|YP_000313.1	2,3-bisphosphoglycerate-independent phosphoglycerate mutase gene	metabolic process		NOG84174	0	0
ref|YP_000314.1|YP_000314.1	hypothetical protein LIC10324	hypothetical protein			0	0
ref|YP_000315.1|YP_000315.1	hemolysin	metabolic process	640	NOG150245	0	0
ref|YP_000316.1|YP_000316.1	hypothetical protein LIC10326	hypothetical protein		NOG122628	0	0
ref|YP_000318.1|YP_000318.1	hypothetical protein LIC10328	hypothetical protein			0	0
ref|YP_000319.1|YP_000319.1	hypothetical protein LIC10329	hypothetical protein		NOG39584	0	0
ref|YP_000320.1|YP_000320.1	hypothetical protein LIC10330	hypothetical protein			0	0
ref|YP_000323.1|YP_000323.1	histidine kinase	chemotaxis			0	0
ref|YP_000324.1|YP_000324.1	hypothetical protein LIC10334	hypothetical protein			0	0
ref|YP_000325.1|YP_000325.1	hypothetical protein LIC10335	hypothetical protein			0	0
ref|YP_000327.1|YP_000327.1	hypothetical protein LIC10337	other celular process	324		0	0
ref|YP_000328.1|YP_000328.1	hypothetical protein LIC10338	hypothetical protein		NOG123438	0	0
ref|YP_000330.1|YP_000330.1	hypothetical protein LIC10340	hypothetical protein		NOG138486	0	0
ref|YP_000331.1|YP_000331.1	hypothetical protein LIC10341	hypothetical protein			0	0
ref|YP_000332.1|YP_000332.1	hypothetical protein LIC10342	hypothetical protein			0	0
ref|YP_000334.1|YP_000334.1	anti-sigma factor antagonist	transcription factor & regulators	722		0	0
ref|YP_000335.1|YP_000335.1	hypothetical protein LIC10345	hypothetical protein		NOG123580	0	0
ref|YP_000336.1|YP_000336.1	esterase	metabolic process		NOG129696	0	0
ref|YP_000337.1|YP_000337.1	paraoxonase	hydrolase activity		NOG68009	0	0
ref|YP_000338.1|YP_000338.1	hypothetical protein LIC10348	hypothetical protein	608	NOG135863	0	0
ref|YP_000341.1|YP_000341.1	hypothetical protein LIC10352	hypothetical protein			0	0
ref|YP_000345.1|YP_000345.1	hypothetical protein LIC10356	hypothetical protein			0	0
ref|YP_000347.1|YP_000347.1	hypothetical protein LIC10358	hypothetical protein		NOG139849	0	0
ref|YP_000348.1|YP_000348.1	hypothetical protein LIC10359	transport		NOG126578	0	0
ref|YP_000351.1|YP_000351.1	hypothetical protein LIC10362	hypothetical protein		NOG118537	0	0
ref|YP_000354.1|YP_000354.1	putative lipoprotein	no_GO			0	0
ref|YP_000355.1|YP_000355.1	putative lipoprotein	no_GO			0	0
ref|YP_000356.1|YP_000356.1	hypothetical protein LIC10369	hypothetical protein			0	0
ref|YP_000357.1|YP_000357.1	hypothetical protein LIC10370	hypothetical protein			0	0
ref|YP_000358.1|YP_000358.1	putative lipoprotein	no_GO			0	0
ref|YP_000359.1|YP_000359.1	putative lipoprotein	no_GO			0	0
ref|YP_000361.1|YP_000361.1	transcriptional regulator (TetR family)	transcription factor & regulators		NOG79210	0	0
ref|YP_000362.1|YP_000362.1	hypothetical protein LIC10376	hypothetical protein		NOG24985	0	0
ref|YP_000363.1|YP_000363.1	putative lipoprotein	no_GO			0	0
ref|YP_000364.1|YP_000364.1	transcriptional regulator (PadR family)	transcription factor & regulators		NOG74868	0	0
ref|YP_000365.1|YP_000365.1	hypothetical protein LIC10379	hypothetical protein			0	0
ref|YP_000366.1|YP_000366.1	hypothetical protein LIC10380	hypothetical protein	406	NOG41681	0	0
ref|YP_000367.1|YP_000367.1	hypothetical protein LIC10381	hypothetical protein			0	0
ref|YP_000370.1|YP_000370.1	hypothetical protein LIC10384	hypothetical protein		NOG113306	0	0
ref|YP_000371.1|YP_000371.1	hypothetical protein LIC10385	hypothetical protein		NOG132718	0	0
ref|YP_000373.1|YP_000373.1	hypothetical protein LIC10387	hypothetical protein		NOG78848	0	0
ref|YP_000378.1|YP_000378.1	hypothetical protein LIC10392	hypothetical protein			0	0
ref|YP_000379.1|YP_000379.1	hypothetical protein LIC10393	hypothetical protein			0	0
ref|YP_000380.1|YP_000380.1	hypothetical protein LIC10394	hypothetical protein			0	0
ref|YP_000381.1|YP_000381.1	transcriptional regulator (TetR family)	transcription factor & regulators		COG1309	0	0
ref|YP_000383.1|YP_000383.1	hypothetical protein LIC10397	hypothetical protein			0	0
ref|YP_000384.1|YP_000384.1	hypothetical protein LIC10398	hypothetical protein		NOG81261	0	0
ref|YP_000385.1|YP_000385.1	hypothetical protein LIC10399	hypothetical protein		NOG122806	0	0
ref|YP_000386.1|YP_000386.1	hypothetical protein LIC10400	hypothetical protein		NOG14642	0	0
ref|YP_000388.1|YP_000388.1	hypothetical protein LIC10402	hypothetical protein		NOG131604	0	0
ref|YP_000392.1|YP_000392.1	hypothetical protein LIC10406	other celular process		NOG124005	0	0
ref|YP_000393.1|YP_000393.1	hypothetical protein LIC10407	hypothetical protein			0	0
ref|YP_000394.1|YP_000394.1	hypothetical protein LIC10408	hypothetical protein			0	0
ref|YP_000396.1|YP_000396.1	hypothetical protein LIC10410	hypothetical protein			0	0
ref|YP_000397.1|YP_000397.1	hypothetical protein LIC10411	metabolic process	2683	NOG118352	0	0
ref|YP_000398.1|YP_000398.1	hypothetical protein LIC10412	hypothetical protein			0	0
ref|YP_000401.1|YP_000401.1	hypothetical protein LIC10415	hypothetical protein	516	NOG116260	0	0
[truncated: 1,655 more rows]
